# Supplementary material for: Conserved multi-tissue transcriptomic adaptations to exercise training in humans and mice
Source: Cell Rep. Author manuscript; Available in PMC 2024 Aug 28. (PMC11352395; doi:10.1016/j.celrep.2023.112499)
Supplement: Supplement Tables [file NIHMS2016076-supplement-Supplement_Tables.xlsx]

## Sheet: Supplemental Table 1A
	Table S1A. List of strains, animal numbers, and JAX# for each strain of female mouse used for the ExcHMDP studies.
	Strain	Group	Number		Experimental models: Organisms/strains			Vendor			Strain Number
	129S1/SvImJ	Exercised	4		Mouse	BXD100/RwwJ		The Jackson Laboratory			007143
	129S1/SvImJ	Sedentary	4			BXD101/RwwJ		The Jackson Laboratory			007144
	129X1/SvJ	Exercised	4			BXD102/RwwJ		The Jackson Laboratory			007145
	129X1/SvJ	Sedentary	4			BXD113/RwwJ		The Jackson Laboratory			024030
	A/J	Exercised	4			BXD124/RwwJ		The Jackson Laboratory			025975
	A/J	Sedentary	4			BXD125/RwwJ		The Jackson Laboratory			024031
	AKR/J	Exercised	4			BXD151/RwwJ		The Jackson Laboratory			029868
	AKR/J	Sedentary	4			BXD152/RwwJ		The Jackson Laboratory			029869
	AXB12/PgnJ	Exercised	4			BXD154/RwwJ		The Jackson Laboratory			025976
	AXB12/PgnJ	Sedentary	4			BXD156/RwwJ		The Jackson Laboratory			029871
	AXB19/PgnJ	Exercised	3			BXD157/RwwJ		The Jackson Laboratory			029872
	AXB19/PgnJ	Sedentary	3			BXD160/RwwJ		The Jackson Laboratory			029873
	AXB5/PgnJ	Exercised	4			BXD161/RwwJ		The Jackson Laboratory			025985
	AXB5/PgnJ	Sedentary	4			BXD169/RwwJ		The Jackson Laboratory			029876
	BALB/cByJ	Exercised	4			BXD170/RwwJ		The Jackson Laboratory			029878
	BALB/cByJ	Sedentary	4			BXD172/RwwJ		The Jackson Laboratory			029880
	BALB/cJ	Exercised	4			BXD177/RwwJ		The Jackson Laboratory			029881
	BALB/cJ	Sedentary	4			BXD180/RwwJ		The Jackson Laboratory			029883
	BPH/2J	Exercised	4			BXD184/RwwJ		The Jackson Laboratory			029884
	BPH/2J	Sedentary	4			BXD190/RwwJ		The Jackson Laboratory			030876
	BTBR T<+> tf/J	Exercised	4			BXD191/RwwJ		The Jackson Laboratory			030877
	BTBR T<+> tf/J	Sedentary	4			BXD24/TyJ-Cep290rd16/J		The Jackson Laboratory			000031
	BXA1/PgnJ	Exercised	4			BXD29/TyJ		The Jackson Laboratory			010981
	BXA1/PgnJ	Sedentary	3			BXD8/TyJ		The Jackson Laboratory			000084
	BXD1/TyJ	Exercised	4			BXH10/TyJ		The Jackson Laboratory			000032
	BXD1/TyJ	Sedentary	4			BXH9/TyJ		The Jackson Laboratory			000008
	BXD102/RwwJ	Exercised	4			BXD9/TyJ		The Jackson Laboratory			000105
	BXD102/RwwJ	Sedentary	4			BPH/2J		The Jackson Laboratory			003005
	BXD11/TyJ	Exercised	3			BPN/3J		The Jackson Laboratory			003004
	BXD11/TyJ	Sedentary	3			BPL/1J		The Jackson Laboratory			003006
	BXD113/RwwJ	Exercised	4			BXD11/TyJ		The Jackson Laboratory			000039
	BXD113/RwwJ	Sedentary	4			BXD128/RwwJ		The Jackson Laboratory			030874
	BXD12/TyJ	Exercised	4			BXD194/RwwJ		The Jackson Laboratory			030878
	BXD12/TyJ	Sedentary	1			BXD199/RwwJ		The Jackson Laboratory			30881
	BXD124/RwwJ	Exercised	4			BXD29-Tlr4lps-2J/J		The Jackson Laboratory			000029
	BXD124/RwwJ	Sedentary	4			BXD43/RwwJ		The Jackson Laboratory			007093
	BXD125/RwwJ	Exercised	4			BXD45/RwwJ		The Jackson Laboratory			007096
	BXD125/RwwJ	Sedentary	4			BXD48/RwwJ		The Jackson Laboratory			007097
	BXD128a/RwwJ	Exercised	4			BXD48a/RwwJ		The Jackson Laboratory			007139
	BXD128a/RwwJ	Sedentary	3			BXD49/RwwJ		The Jackson Laboratory			007098
	BXD13/TyJ	Sedentary	4			BXD51/RwwJ		The Jackson Laboratory			007100
	BXD14/TyJ	Exercised	4			BXD53/2RwwJ		The Jackson Laboratory			017749
	BXD14/TyJ	Sedentary	4			BXD55/RwwJ		The Jackson Laboratory			007103
	BXD15/TyJ	Exercised	4			BXD61/RwwJ		The Jackson Laboratory			007106
	BXD15/TyJ	Sedentary	2			BXD62/RwwJ		The Jackson Laboratory			007107
	BXD150/RwwJ	Exercised	1			BXD63/RwwJ		The Jackson Laboratory			007108
	BXD150/RwwJ	Sedentary	1			BXD64/RwwJ		The Jackson Laboratory			007109
	BXD151/RwwJ	Exercised	4			BXD65a/RwwJ		The Jackson Laboratory			007140
	BXD151/RwwJ	Sedentary	4			BXD67/RwwJ		The Jackson Laboratory			007112
	BXD152/RwwJ	Exercised	4			BXD68/RwwJ		The Jackson Laboratory			007113
	BXD152/RwwJ	Sedentary	4			BXD69/RwwJ		The Jackson Laboratory			007114
	BXD154/RwwJ	Exercised	4			BXD73/RwwJ		The Jackson Laboratory			007117
	BXD154/RwwJ	Sedentary	4			BXD73a/RwwJ		The Jackson Laboratory			007124
	BXD16/TyJ	Exercised	1			BXD73b/RwwJ		The Jackson Laboratory			007146
	BXD16/TyJ	Sedentary	1			BXD74/RwwJ		The Jackson Laboratory			007118
	BXD160/RwwJ	Exercised	1			BXD75/RwwJ		The Jackson Laboratory			007119
	BXD160/RwwJ	Sedentary	1			BXD77/RwwJ		The Jackson Laboratory			007121
	BXD161/RwwJ	Exercised	3			BXD78/2Rwwj		The Jackson Laboratory			024029
	BXD161/RwwJ	Sedentary	2			BXD81/RwwJ		The Jackson Laboratory			007125
	BXD169/RwwJ	Exercised	2			BXD83/RwwJ		The Jackson Laboratory			007126
	BXD169/RwwJ	Sedentary	2			BXD84/RwwJ		The Jackson Laboratory			007127
	BXD171/RwwJ	Exercised	2			BXD85/RwwJ		The Jackson Laboratory			007128
	BXD171/RwwJ	Sedentary	2			BXD86/RwwJ		The Jackson Laboratory			007129
	BXD172/RwwJ	Exercised	2			BXD87/RwwJ		The Jackson Laboratory			007130
	BXD172/RwwJ	Sedentary	2			BXD88/2RwwJ		The Jackson Laboratory			017750
	BXD18/TyJ	Exercised	4			BXD89/RwwJ		The Jackson Laboratory			007132
	BXD18/TyJ	Sedentary	4			BXD90/RwwJ		The Jackson Laboratory			007133
	BXD19/TyJ	Exercised	7			BXD91/2RwwJ		The Jackson Laboratory			017751
	BXD19/TyJ	Sedentary	7			BXD95/RwwJ		The Jackson Laboratory			007138
	BXD191/RwwJ	Exercised	2			BXD98/RwwJ		The Jackson Laboratory			007141
	BXD191/RwwJ	Sedentary	1			BXD99/RwwJ		The Jackson Laboratory			007142
	BXD194/RwwJ	Exercised	4			NON/ShiLtJ		The Jackson Laboratory			002423
	BXD194/RwwJ	Sedentary	4			C58/J		The Jackson Laboratory			000669
	BXD195/RwwJ	Exercised	2			129S4/SvJaeJ		The Jackson Laboratory			009104
	BXD195/RwwJ	Sedentary	1			PWK/PhJ		The Jackson Laboratory			003715
	BXD2/TyJ	Exercised	4			WSB/EiJ		The Jackson Laboratory			001145
	BXD2/TyJ	Sedentary	3			NZO/HlLtJ		The Jackson Laboratory			002105
	BXD20/TyJ	Exercised	4			BUB/BnJ		The Jackson Laboratory			000653
	BXD20/TyJ	Sedentary	3			PWD/PhJ		The Jackson Laboratory			004660
	BXD205/RwwJ	Exercised	2			KK/HlJ		The Jackson Laboratory			002106
	BXD205/RwwJ	Sedentary	2			LG/J		The Jackson Laboratory			000675
	BXD21/TyJ	Exercised	4			MA/MyJ		The Jackson Laboratory			000677
	BXD21/TyJ	Sedentary	4			C57BR/cdJ		The Jackson Laboratory			000667
	BXD216/RwwJ	Exercised	2			JF1/MsJ		The Jackson Laboratory			003720
	BXD216/RwwJ	Sedentary	3			LEWES/EiJ		The Jackson Laboratory			002798
	BXD22/TyJ	Exercised	4			MOLF/EiJ		The Jackson Laboratory			000550
	BXD22/TyJ	Sedentary	4			MOLG/DnJ		The Jackson Laboratory			000555
	BXD24/TyJ-Cep290<rd16>/J	Exercised	4			MSM/MsJ		The Jackson Laboratory			003719
	BXD24/TyJ-Cep290<rd16>/J	Sedentary	4			PERC/EiJ		The Jackson Laboratory			001307
	BXD27/TyJ	Exercised	2			SKIVE/EiJ		The Jackson Laboratory			001393
	BXD27/TyJ	Sedentary	1			SPRET/EiJ		The Jackson Laboratory			001146
	BXD28/TyJ	Exercised	3			AXB1/PgnJ		The Jackson Laboratory			001673
	BXD28/TyJ	Sedentary	4			AXB10/PgnJ		The Jackson Laboratory			001681
	BXD31/TyJ	Exercised	4			AXB13/PgnJ		The Jackson Laboratory			001826
	BXD31/TyJ	Sedentary	4			AXB15/PgnJ		The Jackson Laboratory			001685
	BXD32/TyJ	Exercised	4			AXB19a/PgnJ		The Jackson Laboratory			001686
	BXD32/TyJ	Sedentary	3			AXB19b/PgnJ		The Jackson Laboratory			001688
	BXD33/TyJ	Exercised	4			AXB2/PgnJ		The Jackson Laboratory			001674
	BXD33/TyJ	Sedentary	3			AXB23/PgnJ		The Jackson Laboratory			001690
	BXD34/TyJ	Exercised	4			AXB24/PgnJ		The Jackson Laboratory			001691
	BXD34/TyJ	Sedentary	4			AXB4/PgnJ		The Jackson Laboratory			001676
	BXD38/TyJ	Exercised	4			AXB6/PgnJ		The Jackson Laboratory			001678
	BXD38/TyJ	Sedentary	4			AXB8/PgnJ		The Jackson Laboratory			001679
	BXD39/TyJ	Exercised	4			B6Cc3-1/KccJ		The Jackson Laboratory			003787
	BXD39/TyJ	Sedentary	4			BXA11/PgnJ		The Jackson Laboratory			001699
	BXD40/TyJ	Exercised	4			BXA12/PgnJ		The Jackson Laboratory			001700
	BXD40/TyJ	Sedentary	4			BXA13/PgnJ		The Jackson Laboratory			001701
	BXD42/TyJ	Exercised	4			BXA14/PgnJ		The Jackson Laboratory			001702
	BXD42/TyJ	Sedentary	4			BXA16/PgnJ		The Jackson Laboratory			001703
	BXD44/RwwJ	Exercised	4			BXA2/PgnJ		The Jackson Laboratory			001693
	BXD44/RwwJ	Sedentary	4			BXA24/PgnJ		The Jackson Laboratory			001710
	BXD48a/RwwJ	Exercised	4			BXA25/PgnJ		The Jackson Laboratory			001711
	BXD48a/RwwJ	Sedentary	4			BXA26/PgnJ		The Jackson Laboratory			001999
	BXD5/TyJ	Exercised	4			BXA4/PgnJ		The Jackson Laboratory			001694
	BXD5/TyJ	Sedentary	4			BXA7/PgnJ		The Jackson Laboratory			001696
	BXD50/RwwJ	Exercised	1			BXA8/PgnJ		The Jackson Laboratory			001697
	BXD50/RwwJ	Sedentary	1			BXH14/TyJ		The Jackson Laboratory			000009
	BXD56/RwwJ	Exercised	4			BXH19/TyJ		The Jackson Laboratory			000033
	BXD56/RwwJ	Sedentary	4			BXH2/TyJ		The Jackson Laboratory			000034
	BXD6/TyJ	Exercised	4			BXH20/KccJ		The Jackson Laboratory			003784
	BXD6/TyJ	Sedentary	3			BXH22/KccJ		The Jackson Laboratory			003786
	BXD61/RwwJ	Exercised	2			BXH4/TyJ		The Jackson Laboratory			000011
	BXD61/RwwJ	Sedentary	2			BXH6/TyJ		The Jackson Laboratory			000038
	BXD66/RwwJ	Exercised	4			BXH7/TyJ		The Jackson Laboratory			000014
	BXD66/RwwJ	Sedentary	4			BXH8/TyJ		The Jackson Laboratory			000076
	BXD68/RwwJ	Exercised	3			CE/J		The Jackson Laboratory			000657
	BXD68/RwwJ	Sedentary	2			CXB1/ByJ		The Jackson Laboratory			000351
	BXD70/RwwJ	Exercised	4			CXB10/HiAJ		The Jackson Laboratory			001631
	BXD70/RwwJ	Sedentary	4			CXB11/HiAJ		The Jackson Laboratory			001632
	BXD71/RwwJ	Exercised	4			CXB12/HiAJ		The Jackson Laboratory			001633
	BXD71/RwwJ	Sedentary	4			CXB2/ByJ		The Jackson Laboratory			000352
	BXD73/RwwJ	Exercised	2			CXB3/ByJ		The Jackson Laboratory			000353
	BXD73/RwwJ	Sedentary	3			CXB4/ByJ		The Jackson Laboratory			000354
	BXD75/RwwJ	Exercised	1			CXB5/ByJ		The Jackson Laboratory			000355
	BXD75/RwwJ	Sedentary	1			CXB6/ByJ		The Jackson Laboratory			000356
	BXD77/RwwJ	Exercised	2			CXB8/HiAJ		The Jackson Laboratory			001629
	BXD77/RwwJ	Sedentary	2			CXB9/HiAJ		The Jackson Laboratory			001630
	BXD79/RwwJ	Exercised	2			BXD36/TyJ		The Jackson Laboratory			003225
	BXD79/RwwJ	Sedentary	2			129S1/SvImJ		The Jackson Laboratory			2448
	BXD87/RwwJ	Exercised	1			129X1/SvJ		The Jackson Laboratory			691
	BXD87/RwwJ	Sedentary	1			A/J		The Jackson Laboratory			646
	C3H/HeJ	Exercised	4			AKR/J		The Jackson Laboratory			648
	C3H/HeJ	Sedentary	4			AXB12/PgnJ		The Jackson Laboratory			1683
	C3HeB/FeJ	Exercised	4			AXB19/PgnJ		The Jackson Laboratory			1687
	C3HeB/FeJ	Sedentary	4			AXB5/PgnJ		The Jackson Laboratory			1677
	C57BL/10J	Exercised	3			BALB/cByJ		The Jackson Laboratory			1026
	C57BL/10J	Sedentary	8			BALB/cJ		The Jackson Laboratory			651
	C57BL/6J	Exercised	21			BTBR T<+> tf/J		The Jackson Laboratory			2282
	C57BL/6J	Sedentary	19			BXA1/PgnJ		The Jackson Laboratory			1692
	C57BLKS/J	Exercised	4			BXD1/TyJ		The Jackson Laboratory			36
	C57BLKS/J	Sedentary	5			BXD11/TyJ		The Jackson Laboratory			12
	C57L/J	Exercised	4			BXD12/TyJ		The Jackson Laboratory			45
	C57L/J	Sedentary	4			BXD128a/RwwJ		The Jackson Laboratory			30875
	C58/J	Exercised	4			BXD13/TyJ		The Jackson Laboratory			40
	C58/J	Sedentary	4			BXD14/TyJ		The Jackson Laboratory			329
	CAST/EiJ	Exercised	4			BXD15/TyJ		The Jackson Laboratory			95
	CAST/EiJ	Sedentary	4			BXD150/RwwJ		The Jackson Laboratory			29867
	CBA/J	Exercised	4			BXD16/TyJ		The Jackson Laboratory			13
	CBA/J	Sedentary	5			BXD171/RwwJ		The Jackson Laboratory			29879
	CXB7/ByJ	Exercised	4			BXD18/TyJ		The Jackson Laboratory			15
	CXB7/ByJ	Sedentary	4			BXD19/TyJ		The Jackson Laboratory			10
	DBA/1J	Exercised	4			BXD195/RwwJ		The Jackson Laboratory			30879
	DBA/1J	Sedentary	4			BXD2/TyJ		The Jackson Laboratory			75
	DBA/2J	Exercised	4			BXD20/TyJ		The Jackson Laboratory			330
	DBA/2J	Sedentary	4			BXD205/RwwJ		The Jackson Laboratory
	FVB/NJ	Exercised	7			BXD21/TyJ		The Jackson Laboratory			77
	FVB/NJ	Sedentary	7			BXD216/RwwJ		The Jackson Laboratory			31978
	I/LnJ	Exercised	2			BXD22/TyJ		The Jackson Laboratory			43
	I/LnJ	Sedentary	3			BXD24/TyJ-Cep290<rd16>/J		The Jackson Laboratory			31
	KK/HlJ	Exercised	2			BXD27/TyJ		The Jackson Laboratory			41
	KK/HlJ	Sedentary	2			BXD28/TyJ		The Jackson Laboratory			47
	LP/J	Exercised	4			BXD31/TyJ		The Jackson Laboratory			83
	LP/J	Sedentary	4			BXD32/TyJ		The Jackson Laboratory			78
	MA/MyJ	Exercised	2			BXD33/TyJ		The Jackson Laboratory			3222
	MA/MyJ	Sedentary	2			BXD34/TyJ		The Jackson Laboratory			3223
	MRL/MpJ	Exercised	3			BXD38/TyJ		The Jackson Laboratory			3227
	MRL/MpJ	Sedentary	4			BXD39/TyJ		The Jackson Laboratory			3228
	NOD/ShiLtJ	Exercised	4			BXD40/TyJ		The Jackson Laboratory			3229
	NOD/ShiLtJ	Sedentary	4			BXD42/TyJ		The Jackson Laboratory			3230
	NOR/LtJ	Exercised	4			BXD44/RwwJ		The Jackson Laboratory			7094
	NOR/LtJ	Sedentary	4			BXD5/TyJ		The Jackson Laboratory			37
	NZB/BlNJ	Exercised	4			BXD50/RwwJ		The Jackson Laboratory			7099
	NZB/BlNJ	Sedentary	4			BXD56/RwwJ		The Jackson Laboratory			7104
	NZW/LacJ	Exercised	4			BXD6/TyJ		The Jackson Laboratory			7
	NZW/LacJ	Sedentary	4			BXD66/RwwJ		The Jackson Laboratory			7111
	PL/J	Exercised	4			BXD70/RwwJ		The Jackson Laboratory			7115
	PL/J	Sedentary	4			BXD71/RwwJ		The Jackson Laboratory			7116
	RIIIS/J	Exercised	1			BXD79/RwwJ		The Jackson Laboratory			7123
	RIIIS/J	Sedentary	1			C3H/HeJ		The Jackson Laboratory			659
	SEA/GnJ	Exercised	1			C3HeB/FeJ		The Jackson Laboratory			658
	SEA/GnJ	Sedentary	1			C57BL/10J		The Jackson Laboratory			665
	SJL/J	Exercised	4			C57BL/6J		The Jackson Laboratory			664
	SJL/J	Sedentary	4			C57L/J		The Jackson Laboratory			668
	SM/J	Exercised	4			C58/J		The Jackson Laboratory			669
	SM/J	Sedentary	4			CAST/EiJ		The Jackson Laboratory			928
	SWR/J	Exercised	4			CBA/J		The Jackson Laboratory			656
	SWR/J	Sedentary	4			CXB7/ByJ		The Jackson Laboratory			357
	TALLYHO/JngJ	Exercised	4			DBA/1J		The Jackson Laboratory			670
	TALLYHO/JngJ	Sedentary	4			DBA/2J		The Jackson Laboratory			671
						FVB/NJ		The Jackson Laboratory			1800
						I/LnJ		The Jackson Laboratory			674
						KK/HlJ		The Jackson Laboratory			2106
						LP/J		The Jackson Laboratory			676
						MRL/MpJ		The Jackson Laboratory			486
						NOD/ShiLtJ		The Jackson Laboratory			1976
						NOR/LtJ		The Jackson Laboratory			2050
						NZB/BlNJ		The Jackson Laboratory			684
						NZW/LacJ		The Jackson Laboratory			1058
						PL/J		The Jackson Laboratory			680
						RIIIS/J		The Jackson Laboratory			683
						SEA/GnJ		The Jackson Laboratory			644
						SJL/J		The Jackson Laboratory			686
						SM/J		The Jackson Laboratory			687
						SWR/J		The Jackson Laboratory			689
						TALLYHO/JngJ		The Jackson Laboratory			5314

## Sheet: Supplemental Table 1B
	Table S1B. Candidate genes linked with central regulation of daily running distance.
	gene_symbol	tissue
	Aldh4a1	hippocampus
	Alg9	hippocampus
	Alkbh2	hippocampus
	C1qb	hippocampus
	C1qc	hippocampus
	Capzb	hippocampus
	Cat	hippocampus
	Col4a3bp	hippocampus
	Coq5	hippocampus
	Crhbp	hippocampus
	Crocc	hippocampus
	Cstf3	hippocampus
	Ctnnbip1	hippocampus
	Dbt	hippocampus
	Dcps	hippocampus
	Ece1	hippocampus
	Ercc8	hippocampus
	F2r	hippocampus
	Foxred1	hippocampus
	Hmgcl	hippocampus
	Hp1bp3	hippocampus
	Hyou1	hippocampus
	Kif17	hippocampus
	Klc1	hippocampus
	Med10	hippocampus
	Mfap2	hippocampus
	Mrto4	hippocampus
	Nbl1	hippocampus
	Nsun2	hippocampus
	Oaf	hippocampus
	Pop5	hippocampus
	Ppp1r13b	hippocampus
	Rap1gap	hippocampus
	Rapgef5	hippocampus
	Slc30a7	hippocampus
	Srpr	hippocampus
	Tmco4	hippocampus
	Traf3	hippocampus
	Xrcc3	hippocampus
	Zfp386	hippocampus
	Zfp661	hippocampus
	1500011B03Rik	hypothalamus
	2410131K14Rik	hypothalamus
	2810029C07Rik	hypothalamus
	2900026A02Rik	hypothalamus
	4930581F22Rik	hypothalamus
	4930595D18Rik	hypothalamus
	A230065H16Rik	hypothalamus
	A230087F16Rik	hypothalamus
	Adrbk2	hypothalamus
	Alkbh2	hypothalamus
	Ankrd13a	hypothalamus
	Apopt1	hypothalamus
	Aspg	hypothalamus
	Bag5	hypothalamus
	BC022687	hypothalamus
	BC048943	hypothalamus
	C130026L21Rik	hypothalamus
	Cdc42bpb	hypothalamus
	Ckb	hypothalamus
	Coq5	hypothalamus
	Cox6a1	hypothalamus
	Dcps	hypothalamus
	Dcps,St3gal4	hypothalamus
	Ddx25	hypothalamus
	Dynll1	hypothalamus
	E130006D01Rik	hypothalamus
	Eif5	hypothalamus
	Esyt2	hypothalamus
	Exoc3l4	hypothalamus
	Foxred1	hypothalamus
	Gcn1l1	hypothalamus
	Git2	hypothalamus
	Gm20499	hypothalamus
	Gm24564	hypothalamus
	Gm266	hypothalamus
	Gm9754	hypothalamus
	Gm9936	hypothalamus
	Hps4	hypothalamus
	Hspb8	hypothalamus
	Ighd4-1	hypothalamus
	Ighm	hypothalamus
	Kcnj5	hypothalamus
	Kif26a	hypothalamus
	Klc1	hypothalamus
	Mark3	hypothalamus
	Meg3	hypothalamus
	Meg8	hypothalamus
	Meg8	hypothalamus
	Mirg	hypothalamus
	Nos1	hypothalamus
	Pacs2	hypothalamus
	Pacs2	hypothalamus
	Ppp1r13b	hypothalamus
	Prdm10	hypothalamus
	Pus3	hypothalamus
	Pxn	hypothalamus
	Rab35	hypothalamus
	Rian	hypothalamus
	Rnf10	hypothalamus
	Rnft2	hypothalamus
	Rplp0	hypothalamus
	Rpusd4	hypothalamus
	Selplg	hypothalamus
	Setd3	hypothalamus
	Sgsm1	hypothalamus
	Sirt4	hypothalamus
	Slc25a47	hypothalamus
	Srpr	hypothalamus
	Srrm4	hypothalamus
	Stk30	hypothalamus
	Svop	hypothalamus
	Tecpr2	hypothalamus
	Tirap	hypothalamus
	Tmem179	hypothalamus
	Tpst2	hypothalamus
	Trmt61a	hypothalamus
	Ung	hypothalamus
	Wars	hypothalamus
	Wdr25	hypothalamus
	Wdr60	hypothalamus
	Wsb2	hypothalamus
	Ypel5	hypothalamus
	Zfp386	hypothalamus
	4930427A07Rik	striatum
	A730018C14Rik	striatum
	Akr7a5	striatum
	Aldh4a1	striatum
	Alg9	striatum
	Alkbh2	striatum
	C1qb	striatum
	Capzb	striatum
	Cat	striatum
	Ccng2	striatum
	Cd59a	striatum
	Col4a3bp	striatum
	Coq5	striatum
	Crocc	striatum
	Dbt	striatum
	Dcps	striatum
	Ddost	striatum
	Dnajc17	striatum
	Ece1	striatum
	Ercc8	striatum
	F2r	striatum
	Foxred1	striatum
	G3bp2	striatum
	Ganc	striatum
	Hp1bp3	striatum
	Htr1d	striatum
	Hyou1	striatum
	Igsf21	striatum
	Iqgap2	striatum
	Kif17	striatum
	Klc1	striatum
	Mrps5	striatum
	Mrto4	striatum
	Ncapg2	striatum
	Necap2	striatum
	Nsun2	striatum
	Oaf	striatum
	Plcb2	striatum
	Ppp1r13b	striatum
	Rab35	striatum
	Rapgef5	striatum
	Rpap1	striatum
	Rpl38	striatum
	Slc9a3r1	striatum
	Srpr	striatum
	Tmco4	striatum
	Tmem201	striatum
	Tmem87a	striatum
	Traf3	striatum
	Ttc9	striatum
	Ttl	striatum
	Wdr20a	striatum
	Zbtb40	striatum
	Zfp386	striatum
	Zfp661	striatum
	Zfyve21	striatum

## Sheet: Supplemental Table 1C
	Table S1C.Trait heritability.
	Trait	Heritability (H2) - SED	Heritability (H2) - TRN
	Distance (km)	-	0.68
	Speed (m/min) or (rev/sec)	-	0.634
	Time (min)	-	0.604
	Post BW (kg)	0.692	0.615
	Pre BW (kg)	0.664	0.624
	BAT (g)	0.404	0.367
	Gastrocnemius (g)	0.475	0.534
	gWAT (g)	0.721	0.529
	Heart (g)	0.307	0.273
	iWAT (g)	0.532	0.492
	Kidney (g)	0.509	0.389
	Liver (g)	0.583	0.518
	Lung (g)	0.375	0.172
	Quadriceps (g)	0.415	0.408
	Spleen (g)	0.696	0.648
	HOMA-IR	0.218	0.068
	Glucose (mg/dl)	0	0
	Insulin (ng/ml)	0.173	0.146
	Glycerol (uM)	0.017	0
	Total cholesterol (TC) (mg/dl)	0.374	0.268
	Triglyceride (mg/dl)	0.708	0.285
	Unesterified cholesterol (UC) (mg/dl)	0.407	0.168
	HDL (mg/dl)	0.26	0.234
	LDL (mg/dl)	0.224	0.066
	HDL:LDL	0	0
	Liver cholesterol esters (µmol/g)	0.14	0
	Liver phosphatidylcholine (PC) (µmol/g)	0.081	0.05
	Liver total cholesterol (µmol/g)	0.053	0.013
	Liver triglyceride (mg/g)	0.225	0.286
	Liver unesterified cholesterol (µmol/g)	0.023	0.016

## Sheet: Supplemental Table 1D
	Table S1D. Trait genome wide association studies summary.
	Trait	Group	Chromosome:BP (Pvalue)
	BAT	SED	Chr6:107703117 (5.952)
	BAT	TRN	Chr5:66891167 (6.922)
	Distance	TRN	Chr2:137599896 (7.936)
	Distance	TRN	Chr12:115249215 (6.934)
	Distance	TRN	Chr13:91941910 (7.765)
	Distance	TRN	Chr17:36905646 (7.044)
	Gastrocnemius	SED	Chr6:44286336 (6.233)
	Gastrocnemius	TRN	Chr6:77050849 (5.867)
	Gastrocnemius	TRN	Chr1:172886032 (5.788)
	Glucose	SED	-
	Glucose	TRN	-
	Glycerol	SED	-
	Glycerol	TRN	-
	gWAT	SED	Chr17:35100542 (10.416)
	gWAT	TRN	Chr1:136148275 (5.527)
	HDL	SED	Chr1:171208377 (7.819)
	HDL	TRN	Chr11:6782236 (5.526)
	HDL:LDL	SED	-
	HDL:LDL	TRN	-
	Heart	SED	Chr6:110270354 (6.245)
	Heart	SED	Chr1:69928417 (6.043)
	Heart	TRN	-
	HOMA-IR	SED	Chr5:46857320 (5.844)
	HOMA-IR	SED	Chr11:58062225 (5.532)
	HOMA-IR	TRN	-
	Insulin	SED	Chr11:57316748 (6.203)
	Insulin	SED	Chr5:46857320 (6.169)
	Insulin	TRN	Chr5:50003813 (5.470)
	iWAT	SED	Chr17:35117105 (5.899)
	iWAT	SED	Chr1:163294526 (5.848)
	iWAT	TRN	Chr1:154101884 (6.220)
	Kidney	SED	-
	Kidney	TRN	Chr4:24360783 (7.002)
	Kidney	TRN	Chr3:144672147 (5.477)
	LDL	SED	-
	LDL	TRN	Chr5:75671586 (6.091)
	Liver	SED	Chr2:181712974 (6.127)
	Liver	TRN	-
	Liver CE	SED	-
	Liver CE	TRN	-
	Liver PC	SED	Chr15:50445978 (5.830)
	Liver PC	TRN	-
	Liver TC	SED	Chr1:168300699 (5.467)
	Liver TC	TRN	-
	Liver TG	SED	Chr8:115806960 (5.741)
	Liver TG	TRN	Chr11:88207714 (5.761)
	Liver UC	SED	-
	Liver UC	TRN	-
	Lung	SED	Chr16:32923698 (6.705)
	Lung	TRN	Chr11:104016822 (6.474)
	Post BW	SED	-
	Post BW	TRN	Chr9:75121230 (5.677)
	Pre BW	SED	Chr17:35101294 (5.563)
	Pre BW	TRN	Chr17:34856932 (6.097)
	Quadriceps	SED	-
	Quadriceps	TRN	Chr6:95376368 (5.807)
	Speed	SED	-
	Speed	TRN	Chr12:53507170 (5.636)
	Spleen	SED	Chr17:35590554 (9.036)
	Spleen	SED	Chr1:127188500 (7.403)
	Spleen	TRN	Chr5:79244745 (7.621)
	TC	SED	Chr18:88715915 (6.591)
	TC	SED	Chr11:7151278 (5.570)
	TC	TRN	Chr11:6782236 (7.027)
	TG	SED	-
	TG	TRN	-
	Time	TRN	Chr12:115249215 (6.747)
	Time	TRN	Chr13:91941910 (7.719)
	Time	TRN	Chr17:33693274 (6.860)
	UC	SED	Chr18:88715915 (6.566)
	UC	TRN	Chr11:6782236 (6.330)

## Sheet: Supplemental Table 1E
	Table S1E. Modeling of exercise, genetic, and gene by exercise effect for traits.
	Trait	SED vs TRN R Sq	SED vs TRN P Value	SED vs TRN + Distance RSq	SED vs TRN + Distance Pvalue	Strain*Group Rsq	Strain*Group Pvalue
	BAT	0.276	1.4e-08	0.281	4.9e-08	0.522	7.5e-46
	Gast	0.518	4.1e-17	0.514	4.9e-16	0.571	8.9e-56
	Glucose	0.009	0.71	0.02	0.92	0.021	0.64
	Glycerol	0.013	0.13	0.01	0.23	0.005	0.53
	gWAT	0.745	2e-30	0.752	6e-30	0.823	5.1e-142
	HDL	0.167	2.1e-05	0.169	6.7e-05	0.348	1.8e-09
	HDL_LDL	0.011	0.94	0.005	0.29	0.064	0.86
	Heart	0.661	9.4e-25	0.678	8.2e-25	0.598	2.5e-61
	HOMA_IR	0.161	3.7e-05	0.252	6.6e-07	0.323	2.8e-08
	Insulin	0.139	0.00013	0.234	2e-06	0.328	1.8e-08
	iWAT	0.51	9.1e-17	0.542	2.8e-17	0.691	2.5e-86
	Kidney	0.755	5.3e-31	0.755	7.5e-30	0.733	8.5e-100
	LDL	0.195	3.9e-06	0.198	1.3e-05	0.267	3.3e-06
	Liver	0.719	2e-28	0.717	3.5e-27	0.718	3.6e-95
	Liver_Cholesterol_Ester	0.051	0.014	0.054	0.026	0.184	1.6e-07
	Liver_Phosphatidylcholine	0.012	0.14	0.018	0.16	0.137	5.5e-05
	Liver_Total_Cholesterol	0.097	0.001	0.092	0.0036	0.065	0.029
	Liver_Triglyceride	0.003	0.4	0.098	0.0026	0.497	7.2e-42
	Liver_Unesterified_Cholesterol	0.015	0.12	0.005	0.29	0.019	0.28
	Lung	0.478	1.4e-15	0.479	9.3e-15	0.503	6.8e-43
	Post BW	0.723	4.9e-29	0.722	8.1e-28	0.78	3.8e-119
	Quad	0.671	2.3e-25	0.672	2.1e-24	0.655	3.8e-76
	Spleen	0.69	1.3e-26	0.687	2.4e-25	0.739	2.6e-102
	Total_Cholesterol	0.249	1.4e-07	0.242	9.7e-07	0.425	1.4e-13
	Triglyceride	0.298	5.1e-09	0.291	4.2e-08	0.669	8.1e-36
	Unesterified_Cholesterol	0.169	1.9e-05	0.168	7.4e-05	0.358	6.1e-10

## Sheet: Supplemental Table 1F
	Table S1F. MyoGlu studies of acute exercise responsive genes in skeletal muscle.
	Gene Symbol	Group
	FGR	Sustained Responding Increase Normal
	PDK4	Sustained Responding Increase Normal
	HOXA11	Sustained Responding Increase Normal
	MAP3K14	Sustained Responding Increase Normal
	MAP3K9	Sustained Responding Increase Normal
	IFRD1	Sustained Responding Increase Normal
	CAMK1G	Sustained Responding Increase Normal
	CRY1	Sustained Responding Increase Normal
	ST3GAL1	Sustained Responding Increase Normal
	ZNF207	Sustained Responding Increase Normal
	SEMA3G	Sustained Responding Increase Normal
	ELOVL5	Sustained Responding Increase Normal
	TNFRSF1B	Sustained Responding Increase Normal
	PHLPP2	Sustained Responding Increase Normal
	TNC	Sustained Responding Increase Normal
	BCAR1	Sustained Responding Increase Normal
	FNIP2	Sustained Responding Increase Normal
	RELT	Sustained Responding Increase Normal
	USP36	Sustained Responding Increase Normal
	WAPL	Sustained Responding Increase Normal
	TBC1D22B	Sustained Responding Increase Normal
	SPEN	Sustained Responding Increase Normal
	PPP2R5A	Sustained Responding Increase Normal
	PFKP	Sustained Responding Increase Normal
	IDI1	Sustained Responding Increase Normal
	TNFRSF1A	Sustained Responding Increase Normal
	ATP1B3	Sustained Responding Increase Normal
	FSTL3	Sustained Responding Increase Normal
	MNT	Sustained Responding Increase Normal
	JMJD6	Sustained Responding Increase Normal
	AFF4	Sustained Responding Increase Normal
	FERMT2	Sustained Responding Increase Normal
	PICALM	Sustained Responding Increase Normal
	PLXNA2	Sustained Responding Increase Normal
	IL4R	Sustained Responding Increase Normal
	FGFR1	Sustained Responding Increase Normal
	SYNJ2	Sustained Responding Increase Normal
	TP53INP2	Sustained Responding Increase Normal
	FKBP7	Sustained Responding Increase Normal
	DLGAP4	Sustained Responding Increase Normal
	TXLNA	Sustained Responding Increase Normal
	WNT11	Sustained Responding Increase Normal
	DNAJA1	Sustained Responding Increase Normal
	B4GALT1	Sustained Responding Increase Normal
	PPP1R13B	Sustained Responding Increase Normal
	DYNLL1	Sustained Responding Increase Normal
	CREM	Sustained Responding Increase Normal
	CBARP	Sustained Responding Increase Normal
	JOSD1	Sustained Responding Increase Normal
	SUN2	Sustained Responding Increase Normal
	HMOX1	Sustained Responding Increase Normal
	MMP9	Sustained Responding Increase Normal
	NOP56	Sustained Responding Increase Normal
	MAPRE1	Sustained Responding Increase Normal
	MAP1LC3A	Sustained Responding Increase Normal
	INTS6	Sustained Responding Increase Normal
	CRISPLD2	Sustained Responding Increase Normal
	SLC7A5	Sustained Responding Increase Normal
	AQP9	Sustained Responding Increase Normal
	NDRG1	Sustained Responding Increase Normal
	SLC39A14	Sustained Responding Increase Normal
	TNFRSF10A	Sustained Responding Increase Normal
	RELB	Sustained Responding Increase Normal
	IL27RA	Sustained Responding Increase Normal
	MED26	Sustained Responding Increase Normal
	SIPA1L3	Sustained Responding Increase Normal
	SMG9	Sustained Responding Increase Normal
	SEC61B	Sustained Responding Increase Normal
	EXOSC3	Sustained Responding Increase Normal
	ZFAND5	Sustained Responding Increase Normal
	PPP1R9B	Sustained Responding Increase Normal
	LRRC59	Sustained Responding Increase Normal
	SLC9A3R1	Sustained Responding Increase Normal
	PMP22	Sustained Responding Increase Normal
	EHD1	Sustained Responding Increase Normal
	CHORDC1	Sustained Responding Increase Normal
	CLEC2B	Sustained Responding Increase Normal
	CORO1C	Sustained Responding Increase Normal
	E2F3	Sustained Responding Increase Normal
	PDE10A	Sustained Responding Increase Normal
	VEGFA	Sustained Responding Increase Normal
	ARRDC3	Sustained Responding Increase Normal
	GOLPH3	Sustained Responding Increase Normal
	PDE4D	Sustained Responding Increase Normal
	PPP2CA	Sustained Responding Increase Normal
	CPEB4	Sustained Responding Increase Normal
	CISH	Sustained Responding Increase Normal
	HSPE1	Sustained Responding Increase Normal
	ODC1	Sustained Responding Increase Normal
	PLEKHB2	Sustained Responding Increase Normal
	CEBPZ	Sustained Responding Increase Normal
	GADD45A	Sustained Responding Increase Normal
	RRAGC	Sustained Responding Increase Normal
	SLC19A2	Sustained Responding Increase Normal
	STX12	Sustained Responding Increase Normal
	SGK1	Sustained Responding Increase Normal
	ELL2	Sustained Responding Increase Normal
	NR4A3	Sustained Responding Increase Normal
	IRF2BPL	Sustained Responding Increase Normal
	AVPI1	Sustained Responding Increase Normal
	ETF1	Sustained Responding Increase Normal
	DUSP4	Sustained Responding Increase Normal
	TNFRSF10B	Sustained Responding Increase Normal
	CCRL2	Sustained Responding Increase Normal
	PLAU	Sustained Responding Increase Normal
	CHST3	Sustained Responding Increase Normal
	TUBA1B	Sustained Responding Increase Normal
	AGO2	Sustained Responding Increase Normal
	CKS2	Sustained Responding Increase Normal
	ACSL3	Sustained Responding Increase Normal
	MT2A	Sustained Responding Increase Normal
	IRF1	Sustained Responding Increase Normal
	PPP1R12C	Sustained Responding Increase Normal
	ZNF436	Sustained Responding Increase Normal
	FLRT1	Sustained Responding Increase Normal
	ARMCX1	Sustained Responding Increase Normal
	POR	Sustained Responding Increase Normal
	YWHAH	Sustained Responding Increase Normal
	APOBEC3A	Sustained Responding Increase Normal
	CHAC1	Sustained Responding Increase Normal
	AKAP12	Sustained Responding Increase Normal
	RARA	Sustained Responding Increase Normal
	RRP8	Sustained Responding Increase Normal
	ATP13A3	Sustained Responding Increase Normal
	BHLHE40	Sustained Responding Increase Normal
	YWHAQ	Sustained Responding Increase Normal
	IL15RA	Sustained Responding Increase Normal
	GNL2	Sustained Responding Increase Normal
	CGA	Sustained Responding Increase Normal
	HEY2	Sustained Responding Increase Normal
	STX11	Sustained Responding Increase Normal
	ZNF189	Sustained Responding Increase Normal
	MYC	Sustained Responding Increase Normal
	PIM1	Sustained Responding Increase Normal
	TUBB2A	Sustained Responding Increase Normal
	MTCH1	Sustained Responding Increase Normal
	SDCBP	Sustained Responding Increase Normal
	PPP2R1B	Sustained Responding Increase Normal
	THBS1	Sustained Responding Increase Normal
	RAB1A	Sustained Responding Increase Normal
	CH25H	Sustained Responding Increase Normal
	GPAT3	Sustained Responding Increase Normal
	GABARAPL1	Sustained Responding Increase Normal
	VAMP1	Sustained Responding Increase Normal
	INHBE	Sustained Responding Increase Normal
	RAB20	Sustained Responding Increase Normal
	RAB15	Sustained Responding Increase Normal
	WARS1	Sustained Responding Increase Normal
	TXNL4B	Sustained Responding Increase Normal
	OSGIN1	Sustained Responding Increase Normal
	ARHGDIA	Sustained Responding Increase Normal
	TMC6	Sustained Responding Increase Normal
	CSNK1D	Sustained Responding Increase Normal
	ZNF750	Sustained Responding Increase Normal
	BRD4	Sustained Responding Increase Normal
	SH3GL1	Sustained Responding Increase Normal
	IFITM3	Sustained Responding Increase Normal
	EMP3	Sustained Responding Increase Normal
	MAP3K6	Sustained Responding Increase Normal
	S100A8	Sustained Responding Increase Normal
	WNT9A	Sustained Responding Increase Normal
	HSPD1	Sustained Responding Increase Normal
	ACKR3	Sustained Responding Increase Normal
	BIN3	Sustained Responding Increase Normal
	STOM	Sustained Responding Increase Normal
	ITPRIP	Sustained Responding Increase Normal
	MPZL2	Sustained Responding Increase Normal
	LATS2	Sustained Responding Increase Normal
	FOXO1	Sustained Responding Increase Normal
	CRIM1	Sustained Responding Increase Normal
	ADAM8	Sustained Responding Increase Normal
	BAG3	Sustained Responding Increase Normal
	TXNDC11	Sustained Responding Increase Normal
	HNRNPU	Sustained Responding Increase Normal
	PITPNC1	Sustained Responding Increase Normal
	ABCA5	Sustained Responding Increase Normal
	PI4K2A	Sustained Responding Increase Normal
	KLHL40	Sustained Responding Increase Normal
	MYO1E	Sustained Responding Increase Normal
	ETS2	Sustained Responding Increase Normal
	DUSP2	Sustained Responding Increase Normal
	NBL1	Sustained Responding Increase Normal
	FBXW5	Sustained Responding Increase Normal
	CSRP1	Sustained Responding Increase Normal
	RUNX1	Sustained Responding Increase Normal
	HK2	Sustained Responding Increase Normal
	ZYX	Sustained Responding Increase Normal
	PTGIR	Sustained Responding Increase Normal
	IQCC	Sustained Responding Increase Normal
	ABCG1	Sustained Responding Increase Normal
	SLC37A1	Sustained Responding Increase Normal
	KLHL21	Sustained Responding Increase Normal
	LRRC52	Sustained Responding Increase Normal
	RBM15	Sustained Responding Increase Normal
	S100A9	Sustained Responding Increase Normal
	FZD5	Sustained Responding Increase Normal
	ATP1A1	Sustained Responding Increase Normal
	SLBP	Sustained Responding Increase Normal
	SLC9B2	Sustained Responding Increase Normal
	FBXW12	Sustained Responding Increase Normal
	CITED2	Sustained Responding Increase Normal
	DCBLD1	Sustained Responding Increase Normal
	NOS3	Sustained Responding Increase Normal
	YWHAZ	Sustained Responding Increase Normal
	GEM	Sustained Responding Increase Normal
	NFIL3	Sustained Responding Increase Normal
	AQP3	Sustained Responding Increase Normal
	SPTSSA	Sustained Responding Increase Normal
	NNMT	Sustained Responding Increase Normal
	NAB2	Sustained Responding Increase Normal
	CRK	Sustained Responding Increase Normal
	DPEP2	Sustained Responding Increase Normal
	FN3K	Sustained Responding Increase Normal
	GATAD2A	Sustained Responding Increase Normal
	TLCD3A	Sustained Responding Increase Normal
	ANGPTL4	Sustained Responding Increase Normal
	MAPK1IP1L	Sustained Responding Increase Normal
	IRF2BP2	Sustained Responding Increase Normal
	ARF4	Sustained Responding Increase Normal
	ATOH8	Sustained Responding Increase Normal
	ADRB2	Sustained Responding Increase Normal
	SIK2	Sustained Responding Increase Normal
	VGLL2	Sustained Responding Increase Normal
	PFKFB3	Sustained Responding Increase Normal
	JMJD1C	Sustained Responding Increase Normal
	KLF11	Sustained Responding Increase Normal
	ISG20	Sustained Responding Increase Normal
	SMPDL3A	Sustained Responding Increase Normal
	SLFN11	Sustained Responding Increase Normal
	NET1	Sustained Responding Increase Normal
	AKIRIN1	Sustained Responding Increase Normal
	FAM131A	Sustained Responding Increase Normal
	LPL	Sustained Responding Increase Normal
	PPP2R2D	Sustained Responding Increase Normal
	CLCF1	Sustained Responding Increase Normal
	CCDC197	Sustained Responding Increase Normal
	ARL4D	Sustained Responding Increase Normal
	DOK7	Sustained Responding Increase Normal
	TUBB6	Sustained Responding Increase Normal
	SPHK1	Sustained Responding Increase Normal
	METRNL	Sustained Responding Increase Normal
	C8G	Sustained Responding Increase Normal
	TGIF1	Sustained Responding Increase Normal
	NAP1L5	Sustained Responding Increase Normal
	GPR4	Sustained Responding Increase Normal
	LCN15	Sustained Responding Increase Normal
	ERFE	Sustained Responding Increase Normal
	SEPHS2	Sustained Responding Increase Normal
	C14orf119	Sustained Responding Increase Normal
	PITPNB	Sustained Responding Increase Normal
	SIAH2	Sustained Responding Increase Normal
	RELL1	Sustained Responding Increase Normal
	FES	Sustained Responding Increase Normal
	PPP1R27	Sustained Responding Increase Normal
	BRICD5	Sustained Responding Increase Normal
	PYCR1	Sustained Responding Increase Normal
	KLHL25	Sustained Responding Increase Normal
	RBM12B	Sustained Responding Increase Normal
	CSF1	Sustained Responding Increase Normal
	SOCS3	Sustained Responding Increase Normal
	PDE4B	Sustained Responding Increase Normal
	SNN	Sustained Responding Increase Normal
	MAFF	Sustained Responding Increase Normal
	IFITM2	Sustained Responding Increase Normal
	IRS2	Sustained Responding Increase Normal
	ANKRD37	Sustained Responding Increase Normal
	MT1X	Sustained Responding Increase Normal
	C11orf96	Sustained Responding Increase Normal
	ISG15	Sustained Responding Increase Normal
	LCN10	Sustained Responding Increase Normal
	HES4	Sustained Responding Increase Normal
	IER5L	Sustained Responding Increase Normal
	LITAF	Sustained Responding Increase Normal
	SERPINA3	Sustained Responding Increase Normal
	TSC22D2	Sustained Responding Increase Normal
	NCOR2	Sustained Responding Increase Normal
	FLNA	Sustained Responding Increase Normal
	SLC22A5	Sustained Responding Increase Normal
	HNRNPAB	Sustained Responding Increase Normal
	ZNF121	Sustained Responding Increase Normal
	TMEM184B	Sustained Responding Increase Normal
	PNP	Sustained Responding Increase Normal
	TOP1	Sustained Responding Increase Normal
	MT1A	Sustained Responding Increase Normal
	CSNK1E	Sustained Responding Increase Normal
	IFI30	Sustained Responding Increase Normal
	CEBPD	Sustained Responding Increase Normal
	TIGD1	Sustained Responding Increase Normal
	FADS3	Sustained Responding Increase Normal
	TIAF1	Sustained Responding Increase Normal
	RPL18AP2	Sustained Responding Increase Normal
	RBM14	Sustained Responding Increase Normal
	TMEM189	Sustained Responding Increase Normal
	CEBPA	Sustained Responding Increase Normal
	METTL21EP	Sustained Responding Increase Normal
	CHMP1B	Sustained Responding Increase Normal
	ITGB3	Sustained Responding Increase Normal
	GJA5	Sustained Responding Increase Normal
	TXNIP	Sustained Responding Increase Normal
	RASSF5	Sustained Responding Increase Normal
	SRXN1	Sustained Responding Increase Normal
	ANKRD34A	Sustained Responding Increase Normal
	SIK1B	Sustained Responding Increase Normal
	NKD2	Sustained Responding Increase Normal
	CDC42EP5	Sustained Responding Increase Normal
	NXN	Sustained Responding Increase Normal
	MTRNR2L6	Sustained Responding Increase Normal
	CX3CL1	Immediate Responding Increase Normal
	TNFRSF12A	Immediate Responding Increase Normal
	SELE	Immediate Responding Increase Normal
	ABHD5	Immediate Responding Increase Normal
	TTC19	Immediate Responding Increase Normal
	PLAUR	Immediate Responding Increase Normal
	CLK1	Immediate Responding Increase Normal
	GPRC5A	Immediate Responding Increase Normal
	ACP3	Immediate Responding Increase Normal
	VSIG2	Immediate Responding Increase Normal
	SERPINB1	Immediate Responding Increase Normal
	BIRC3	Immediate Responding Increase Normal
	TYMP	Immediate Responding Increase Normal
	NNAT	Immediate Responding Increase Normal
	FOXC1	Immediate Responding Increase Normal
	NOP58	Immediate Responding Increase Normal
	SOAT1	Immediate Responding Increase Normal
	ATP11B	Immediate Responding Increase Normal
	MXD1	Immediate Responding Increase Normal
	SLC2A3	Immediate Responding Increase Normal
	VMP1	Immediate Responding Increase Normal
	GNAI3	Immediate Responding Increase Normal
	FAM107B	Immediate Responding Increase Normal
	DDX3Y	Immediate Responding Increase Normal
	KLF6	Immediate Responding Increase Normal
	DNTTIP2	Immediate Responding Increase Normal
	RASSF1	Immediate Responding Increase Normal
	TFE3	Immediate Responding Increase Normal
	PABPC1	Immediate Responding Increase Normal
	MGAT4A	Immediate Responding Increase Normal
	PTGS2	Immediate Responding Increase Normal
	ACTB	Immediate Responding Increase Normal
	DGKD	Immediate Responding Increase Normal
	NFKB2	Immediate Responding Increase Normal
	HSP90AA1	Immediate Responding Increase Normal
	CXCL2	Immediate Responding Increase Normal
	BCORL1	Immediate Responding Increase Normal
	PPP1R15A	Immediate Responding Increase Normal
	SMOX	Immediate Responding Increase Normal
	GPATCH2L	Immediate Responding Increase Normal
	SLC9A1	Immediate Responding Increase Normal
	RGS1	Immediate Responding Increase Normal
	RAPGEF4	Immediate Responding Increase Normal
	MYL6	Immediate Responding Increase Normal
	GPATCH2	Immediate Responding Increase Normal
	SUCO	Immediate Responding Increase Normal
	ABL1	Immediate Responding Increase Normal
	OSM	Immediate Responding Increase Normal
	SLC25A1	Immediate Responding Increase Normal
	CSF2RB	Immediate Responding Increase Normal
	SMAD7	Immediate Responding Increase Normal
	LIPG	Immediate Responding Increase Normal
	GLA	Immediate Responding Increase Normal
	FLT1	Immediate Responding Increase Normal
	FOXF1	Immediate Responding Increase Normal
	USP31	Immediate Responding Increase Normal
	ANKRD27	Immediate Responding Increase Normal
	SLC1A5	Immediate Responding Increase Normal
	CCDC9	Immediate Responding Increase Normal
	DENND3	Immediate Responding Increase Normal
	HAS1	Immediate Responding Increase Normal
	RASIP1	Immediate Responding Increase Normal
	FGF21	Immediate Responding Increase Normal
	TFPI2	Immediate Responding Increase Normal
	ZC3HAV1	Immediate Responding Increase Normal
	EZH2	Immediate Responding Increase Normal
	GATA3	Immediate Responding Increase Normal
	UBE2S	Immediate Responding Increase Normal
	MED13	Immediate Responding Increase Normal
	RASD1	Immediate Responding Increase Normal
	DDX5	Immediate Responding Increase Normal
	CYTH1	Immediate Responding Increase Normal
	CCL2	Immediate Responding Increase Normal
	CHIC2	Immediate Responding Increase Normal
	AREG	Immediate Responding Increase Normal
	KLHL2	Immediate Responding Increase Normal
	UGDH	Immediate Responding Increase Normal
	CHPT1	Immediate Responding Increase Normal
	PTP4A1	Immediate Responding Increase Normal
	HECA	Immediate Responding Increase Normal
	BTN2A1	Immediate Responding Increase Normal
	TENT5A	Immediate Responding Increase Normal
	TENT4A	Immediate Responding Increase Normal
	SLC12A7	Immediate Responding Increase Normal
	HES1	Immediate Responding Increase Normal
	DNAJC27	Immediate Responding Increase Normal
	COQ10B	Immediate Responding Increase Normal
	IL1RL1	Immediate Responding Increase Normal
	PRKD3	Immediate Responding Increase Normal
	NFE2L2	Immediate Responding Increase Normal
	PHF13	Immediate Responding Increase Normal
	ERRFI1	Immediate Responding Increase Normal
	RNF19B	Immediate Responding Increase Normal
	ARHGEF2	Immediate Responding Increase Normal
	IVNS1ABP	Immediate Responding Increase Normal
	CTH	Immediate Responding Increase Normal
	KMO	Immediate Responding Increase Normal
	ETV3	Immediate Responding Increase Normal
	KDM5B	Immediate Responding Increase Normal
	UAP1	Immediate Responding Increase Normal
	GBP1	Immediate Responding Increase Normal
	ID3	Immediate Responding Increase Normal
	TNFSF4	Immediate Responding Increase Normal
	ARID1A	Immediate Responding Increase Normal
	CCN2	Immediate Responding Increase Normal
	SENP5	Immediate Responding Increase Normal
	ZNF410	Immediate Responding Increase Normal
	DUSP1	Immediate Responding Increase Normal
	WDR55	Immediate Responding Increase Normal
	TCP1	Immediate Responding Increase Normal
	NUDCD1	Immediate Responding Increase Normal
	TGFBI	Immediate Responding Increase Normal
	EGR1	Immediate Responding Increase Normal
	SERP1	Immediate Responding Increase Normal
	CSTA	Immediate Responding Increase Normal
	RBBP6	Immediate Responding Increase Normal
	ZC3H7A	Immediate Responding Increase Normal
	EGR2	Immediate Responding Increase Normal
	CDK2	Immediate Responding Increase Normal
	ATG101	Immediate Responding Increase Normal
	AMD1	Immediate Responding Increase Normal
	TNFAIP6	Immediate Responding Increase Normal
	SNAI1	Immediate Responding Increase Normal
	TREM1	Immediate Responding Increase Normal
	MT1G	Immediate Responding Increase Normal
	HS3ST3B1	Immediate Responding Increase Normal
	C1orf61	Immediate Responding Increase Normal
	IL1B	Immediate Responding Increase Normal
	TNFSF9	Immediate Responding Increase Normal
	FOSB	Immediate Responding Increase Normal
	PAX1	Immediate Responding Increase Normal
	ID1	Immediate Responding Increase Normal
	AGO3	Immediate Responding Increase Normal
	FRMD8	Immediate Responding Increase Normal
	SLC10A3	Immediate Responding Increase Normal
	RAP1B	Immediate Responding Increase Normal
	KLF2	Immediate Responding Increase Normal
	F2RL3	Immediate Responding Increase Normal
	ZFP36	Immediate Responding Increase Normal
	LIF	Immediate Responding Increase Normal
	CCNT1	Immediate Responding Increase Normal
	KLF16	Immediate Responding Increase Normal
	SAT1	Immediate Responding Increase Normal
	LDLR	Immediate Responding Increase Normal
	JUND	Immediate Responding Increase Normal
	SESN2	Immediate Responding Increase Normal
	PPIL4	Immediate Responding Increase Normal
	ULBP2	Immediate Responding Increase Normal
	RLIM	Immediate Responding Increase Normal
	GFPT2	Immediate Responding Increase Normal
	CHD1L	Immediate Responding Increase Normal
	ZNF304	Immediate Responding Increase Normal
	GCH1	Immediate Responding Increase Normal
	DNAJB1	Immediate Responding Increase Normal
	KDM6B	Immediate Responding Increase Normal
	NXT1	Immediate Responding Increase Normal
	ZMYM5	Immediate Responding Increase Normal
	RFC3	Immediate Responding Increase Normal
	KRAS	Immediate Responding Increase Normal
	RNF122	Immediate Responding Increase Normal
	GRHL1	Immediate Responding Increase Normal
	CCNH	Immediate Responding Increase Normal
	EMP1	Immediate Responding Increase Normal
	PIWIL4	Immediate Responding Increase Normal
	PRPF38A	Immediate Responding Increase Normal
	RNF138	Immediate Responding Increase Normal
	CEMIP2	Immediate Responding Increase Normal
	RAB11FIP5	Immediate Responding Increase Normal
	STX6	Immediate Responding Increase Normal
	IL6	Immediate Responding Increase Normal
	TRA2B	Immediate Responding Increase Normal
	SKIL	Immediate Responding Increase Normal
	SAP130	Immediate Responding Increase Normal
	KLF4	Immediate Responding Increase Normal
	DNAJB5	Immediate Responding Increase Normal
	FOXP4	Immediate Responding Increase Normal
	DUSP5	Immediate Responding Increase Normal
	NAB1	Immediate Responding Increase Normal
	SEMA7A	Immediate Responding Increase Normal
	FGF2	Immediate Responding Increase Normal
	CNOT6L	Immediate Responding Increase Normal
	SINHCAF	Immediate Responding Increase Normal
	VPS37B	Immediate Responding Increase Normal
	JDP2	Immediate Responding Increase Normal
	BAHD1	Immediate Responding Increase Normal
	ARRDC4	Immediate Responding Increase Normal
	HAPLN3	Immediate Responding Increase Normal
	IQGAP1	Immediate Responding Increase Normal
	CRTC3	Immediate Responding Increase Normal
	CDR2	Immediate Responding Increase Normal
	TOB1	Immediate Responding Increase Normal
	GAREM1	Immediate Responding Increase Normal
	SECTM1	Immediate Responding Increase Normal
	WDR45B	Immediate Responding Increase Normal
	SIK1	Immediate Responding Increase Normal
	WTIP	Immediate Responding Increase Normal
	EPHA2	Immediate Responding Increase Normal
	CCN1	Immediate Responding Increase Normal
	MOB3C	Immediate Responding Increase Normal
	ISG20L2	Immediate Responding Increase Normal
	RGS16	Immediate Responding Increase Normal
	MCL1	Immediate Responding Increase Normal
	CERS2	Immediate Responding Increase Normal
	RIT1	Immediate Responding Increase Normal
	SDE2	Immediate Responding Increase Normal
	GUK1	Immediate Responding Increase Normal
	OSR1	Immediate Responding Increase Normal
	RHOB	Immediate Responding Increase Normal
	AMMECR1L	Immediate Responding Increase Normal
	HES6	Immediate Responding Increase Normal
	CSRNP1	Immediate Responding Increase Normal
	NFKBIZ	Immediate Responding Increase Normal
	CENPC	Immediate Responding Increase Normal
	PPP1R18	Immediate Responding Increase Normal
	NFKBIE	Immediate Responding Increase Normal
	CREB5	Immediate Responding Increase Normal
	MEPCE	Immediate Responding Increase Normal
	EPHA1	Immediate Responding Increase Normal
	MFSD14B	Immediate Responding Increase Normal
	ANKRD1	Immediate Responding Increase Normal
	TAF5	Immediate Responding Increase Normal
	PPRC1	Immediate Responding Increase Normal
	LIN7C	Immediate Responding Increase Normal
	TNKS1BP1	Immediate Responding Increase Normal
	C11orf49	Immediate Responding Increase Normal
	ARFGAP2	Immediate Responding Increase Normal
	MTA2	Immediate Responding Increase Normal
	SIDT2	Immediate Responding Increase Normal
	CDC42EP2	Immediate Responding Increase Normal
	CLEC1A	Immediate Responding Increase Normal
	IPMK	Immediate Responding Increase Normal
	BICD1	Immediate Responding Increase Normal
	ZNF385D	Immediate Responding Increase Normal
	KCNE4	Immediate Responding Increase Normal
	USP12	Immediate Responding Increase Normal
	ZFP36L2	Immediate Responding Increase Normal
	TCTEX1D1	Immediate Responding Increase Normal
	PLOD2	Immediate Responding Increase Normal
	NR4A2	Immediate Responding Increase Normal
	UBALD1	Immediate Responding Increase Normal
	ING1	Immediate Responding Increase Normal
	BTG3	Immediate Responding Increase Normal
	ADAMTS1	Immediate Responding Increase Normal
	KLF10	Immediate Responding Increase Normal
	SCAF4	Immediate Responding Increase Normal
	MFSD14A	Immediate Responding Increase Normal
	TSC22D3	Immediate Responding Increase Normal
	MX1	Immediate Responding Increase Normal
	BRAF	Immediate Responding Increase Normal
	BABAM2	Immediate Responding Increase Normal
	PTPDC1	Immediate Responding Increase Normal
	PPP1R15B	Immediate Responding Increase Normal
	F11R	Immediate Responding Increase Normal
	SPATA2L	Immediate Responding Increase Normal
	RCAN1	Immediate Responding Increase Normal
	BTG2	Immediate Responding Increase Normal
	CCDC117	Immediate Responding Increase Normal
	RALGDS	Immediate Responding Increase Normal
	CFAP157	Immediate Responding Increase Normal
	DEDD2	Immediate Responding Increase Normal
	IER2	Immediate Responding Increase Normal
	MRNIP	Immediate Responding Increase Normal
	TAMALIN	Immediate Responding Increase Normal
	STX5	Immediate Responding Increase Normal
	TAL1	Immediate Responding Increase Normal
	DNAJB4	Immediate Responding Increase Normal
	ZNF326	Immediate Responding Increase Normal
	ATF3	Immediate Responding Increase Normal
	REL	Immediate Responding Increase Normal
	INHBB	Immediate Responding Increase Normal
	MSX1	Immediate Responding Increase Normal
	CDC42EP3	Immediate Responding Increase Normal
	NPPC	Immediate Responding Increase Normal
	RYBP	Immediate Responding Increase Normal
	TIPARP	Immediate Responding Increase Normal
	CCNL1	Immediate Responding Increase Normal
	CXCL3	Immediate Responding Increase Normal
	CXCL1	Immediate Responding Increase Normal
	ZC3H12A	Immediate Responding Increase Normal
	POLR2H	Immediate Responding Increase Normal
	SPRY1	Immediate Responding Increase Normal
	PRMT9	Immediate Responding Increase Normal
	STARD4	Immediate Responding Increase Normal
	CGAS	Immediate Responding Increase Normal
	STK17A	Immediate Responding Increase Normal
	TRA2A	Immediate Responding Increase Normal
	SOX17	Immediate Responding Increase Normal
	KIF27	Immediate Responding Increase Normal
	PIGA	Immediate Responding Increase Normal
	FBXO33	Immediate Responding Increase Normal
	PDZD8	Immediate Responding Increase Normal
	ZNF503	Immediate Responding Increase Normal
	DDX21	Immediate Responding Increase Normal
	CLMN	Immediate Responding Increase Normal
	ARL5B	Immediate Responding Increase Normal
	SVOP	Immediate Responding Increase Normal
	LARP6	Immediate Responding Increase Normal
	SCN3B	Immediate Responding Increase Normal
	CLEC4E	Immediate Responding Increase Normal
	NDEL1	Immediate Responding Increase Normal
	RRAD	Immediate Responding Increase Normal
	KIF7	Immediate Responding Increase Normal
	MIDN	Immediate Responding Increase Normal
	NCKAP5L	Immediate Responding Increase Normal
	NFKBID	Immediate Responding Increase Normal
	KRT80	Immediate Responding Increase Normal
	KCTD5	Immediate Responding Increase Normal
	SPINDOC	Immediate Responding Increase Normal
	PAFAH1B2	Immediate Responding Increase Normal
	FAM107A	Immediate Responding Increase Normal
	IRF2	Immediate Responding Increase Normal
	XIRP1	Immediate Responding Increase Normal
	MFSD2A	Immediate Responding Increase Normal
	TAP1	Immediate Responding Increase Normal
	BDKRB2	Immediate Responding Increase Normal
	STIP1	Immediate Responding Increase Normal
	LDLRAD4	Immediate Responding Increase Normal
	SEMA4C	Immediate Responding Increase Normal
	ZBTB5	Immediate Responding Increase Normal
	IL13	Immediate Responding Increase Normal
	SIN3A	Immediate Responding Increase Normal
	CXCL8	Immediate Responding Increase Normal
	TM4SF1	Immediate Responding Increase Normal
	ZNF35	Immediate Responding Increase Normal
	TMEM154	Immediate Responding Increase Normal
	CHRNB1	Immediate Responding Increase Normal
	FOS	Immediate Responding Increase Normal
	SERPINB9	Immediate Responding Increase Normal
	IRX2	Immediate Responding Increase Normal
	PPM1D	Immediate Responding Increase Normal
	HAS2	Immediate Responding Increase Normal
	SOX7	Immediate Responding Increase Normal
	SOCS5	Immediate Responding Increase Normal
	ID4	Immediate Responding Increase Normal
	AGXT	Immediate Responding Increase Normal
	RND1	Immediate Responding Increase Normal
	TMEM217	Immediate Responding Increase Normal
	ARPP21	Immediate Responding Increase Normal
	RELA	Immediate Responding Increase Normal
	SLC2A14	Immediate Responding Increase Normal
	MAP3K11	Immediate Responding Increase Normal
	TRIB1	Immediate Responding Increase Normal
	TNFRSF10D	Immediate Responding Increase Normal
	TIGD3	Immediate Responding Increase Normal
	PLK3	Immediate Responding Increase Normal
	KLHL15	Immediate Responding Increase Normal
	FUT1	Immediate Responding Increase Normal
	UBE2C	Immediate Responding Increase Normal
	ZNF654	Immediate Responding Increase Normal
	CSRP2	Immediate Responding Increase Normal
	PCSK1	Immediate Responding Increase Normal
	FOSL1	Immediate Responding Increase Normal
	B3GNT5	Immediate Responding Increase Normal
	TCIM	Immediate Responding Increase Normal
	MTHFR	Immediate Responding Increase Normal
	ACER2	Immediate Responding Increase Normal
	CASKIN2	Immediate Responding Increase Normal
	PPFIA3	Immediate Responding Increase Normal
	JUN	Immediate Responding Increase Normal
	ERN1	Immediate Responding Increase Normal
	THBD	Immediate Responding Increase Normal
	APOLD1	Immediate Responding Increase Normal
	SAMD4B	Immediate Responding Increase Normal
	GATA2	Immediate Responding Increase Normal
	EGR3	Immediate Responding Increase Normal
	CDC42EP4	Immediate Responding Increase Normal
	SERTAD2	Immediate Responding Increase Normal
	ZBTB12BP	Immediate Responding Increase Normal
	SSTR2	Immediate Responding Increase Normal
	SLC36A4	Immediate Responding Increase Normal
	POLR2A	Immediate Responding Increase Normal
	TLCD5	Immediate Responding Increase Normal
	DIPK2A	Immediate Responding Increase Normal
	GPR3	Immediate Responding Increase Normal
	P2RY8	Immediate Responding Increase Normal
	SPACA6	Immediate Responding Increase Normal
	TBPL2	Immediate Responding Increase Normal
	LIMK2	Immediate Responding Increase Normal
	MAFA	Immediate Responding Increase Normal
	HCAR2	Immediate Responding Increase Normal
	C16orf72	Immediate Responding Increase Normal
	ZNF721	Immediate Responding Increase Normal
	BCOR	Immediate Responding Increase Normal
	ACTG1	Immediate Responding Increase Normal
	TACSTD2	Immediate Responding Increase Normal
	DUSP8	Immediate Responding Increase Normal
	H2BC21	Immediate Responding Increase Normal
	TNFAIP2	Immediate Responding Increase Normal
	TEDC1	Immediate Responding Increase Normal
	ZFP36L1	Immediate Responding Increase Normal
	IFITM1	Immediate Responding Increase Normal
	C7orf61	Immediate Responding Increase Normal
	INSIG1	Immediate Responding Increase Normal
	FOXD3	Immediate Responding Increase Normal
	GJA4	Immediate Responding Increase Normal
	SBK2	Immediate Responding Increase Normal
	USP7	Immediate Responding Increase Normal
	DCUN1D3	Immediate Responding Increase Normal
	PLSCR1	Immediate Responding Increase Normal
	H2AX	Immediate Responding Increase Normal
	ZFP92	Immediate Responding Increase Normal
	SIAH1	Immediate Responding Increase Normal
	GDAP2	Immediate Responding Increase Normal
	ARID5A	Immediate Responding Increase Normal
	SERTAD1	Immediate Responding Increase Normal
	EOLA2	Immediate Responding Increase Normal
	MAFG	Immediate Responding Increase Normal
	SLC6A17	Immediate Responding Increase Normal
	LRRC8B	Immediate Responding Increase Normal
	FAM110D	Immediate Responding Increase Normal
	GTF2E2	Immediate Responding Increase Normal
	PELI1	Immediate Responding Increase Normal
	C5AR1	Immediate Responding Increase Normal
	CDC42SE1	Immediate Responding Increase Normal
	ZNF460	Immediate Responding Increase Normal
	ERO1A	Immediate Responding Increase Normal
	ZNF442	Immediate Responding Increase Normal
	NRARP	Immediate Responding Increase Normal
	ARC	Immediate Responding Increase Normal
	NCOA6	Immediate Responding Increase Normal
	DLL1	Immediate Responding Increase Normal
	SMURF1	Immediate Responding Increase Normal
	UBE2J1	Immediate Responding Increase Normal
	GJC2	Immediate Responding Increase Normal
	TGM2	Immediate Responding Increase Normal
	SOX18	Immediate Responding Increase Normal
	C10orf62	Immediate Responding Increase Normal
	ZDHHC18	Immediate Responding Increase Normal
	TNF	Immediate Responding Increase Normal
	SAP25	Immediate Responding Increase Normal
	C2CD4B	Immediate Responding Increase Normal
	C17orf107	Immediate Responding Increase Normal
	VGLL3	Immediate Responding Increase Normal
	STK38L	Immediate Responding Increase Normal
	HSPA1B	Immediate Responding Increase Normal
	CRIP1	Immediate Responding Increase Normal
	DDX3X	Immediate Responding Increase Normal
	ADM5	Immediate Responding Increase Normal
	ABHD16A	Immediate Responding Increase Normal
	SBF1P2	Immediate Responding Increase Normal
	FAM174C	Immediate Responding Increase Normal
	AKR7A2P1	Immediate Responding Increase Normal
	PRDX3P1	Immediate Responding Increase Normal
	SBK3	Immediate Responding Increase Normal
	CTAGE7P	Immediate Responding Increase Normal
	NUDT9P1	Immediate Responding Increase Normal
	C5orf58	Immediate Responding Increase Normal
	BRD2	Immediate Responding Increase Normal
	RPS20P22	Immediate Responding Increase Normal
	PLEKHO2	Immediate Responding Increase Normal
	BGLAP	Immediate Responding Increase Normal
	HADHAP1	Immediate Responding Increase Normal
	EID3	Immediate Responding Increase Normal
	MT1JP	Immediate Responding Increase Normal
	ZNF10	Immediate Responding Increase Normal
	CHMP4BP1	Immediate Responding Increase Normal
	SALL4P7	Immediate Responding Increase Normal
	HSP90B2P	Immediate Responding Increase Normal
	SLC22A31	Immediate Responding Increase Normal
	EPPK1	Immediate Responding Increase Normal
	FIGNL2	Immediate Responding Increase Normal
	DPPA2P4	Immediate Responding Increase Normal
	RPL9P29	Immediate Responding Increase Normal
	S1PR2	Immediate Responding Increase Normal
	ERVV-1	Immediate Responding Increase Normal
	LIX1L	Immediate Responding Increase Normal
	CD24	Immediate Responding Increase Normal
	DCP1A	Immediate Responding Increase Normal
	ATP6V1FNB	Immediate Responding Increase Normal
	EPOP	Immediate Responding Increase Normal
	ADRA2B	Immediate Responding Increase Normal
	LILRB2	Immediate Responding Increase Normal
	FAM20C	Immediate Responding Increase Normal
	PTEN	Immediate Responding Increase Normal
	ZNF263	Late Responding Increase Normal
	TBXA2R	Late Responding Increase Normal
	TEAD3	Late Responding Increase Normal
	HHATL	Late Responding Increase Normal
	FUZ	Late Responding Increase Normal
	CLCN6	Late Responding Increase Normal
	SLC45A4	Late Responding Increase Normal
	RRAGD	Late Responding Increase Normal
	PHF20	Late Responding Increase Normal
	INSRR	Late Responding Increase Normal
	SLC66A1	Late Responding Increase Normal
	LSG1	Late Responding Increase Normal
	AP2S1	Late Responding Increase Normal
	CTNNA1	Late Responding Increase Normal
	WDR37	Late Responding Increase Normal
	ANO2	Late Responding Increase Normal
	HOMER3	Late Responding Increase Normal
	POLR3E	Late Responding Increase Normal
	CTSA	Late Responding Increase Normal
	ZXDC	Late Responding Increase Normal
	LIMS2	Late Responding Increase Normal
	PDE8A	Late Responding Increase Normal
	SNCB	Late Responding Increase Normal
	KCNQ2	Late Responding Increase Normal
	MKRN2	Late Responding Increase Normal
	OSBPL6	Late Responding Increase Normal
	CEACAM1	Late Responding Increase Normal
	MAGI3	Late Responding Increase Normal
	XPO1	Late Responding Increase Normal
	ZNF416	Late Responding Increase Normal
	ZNF586	Late Responding Increase Normal
	MAST2	Late Responding Increase Normal
	FTL	Late Responding Increase Normal
	C20orf194	Late Responding Increase Normal
	EBF4	Late Responding Increase Normal
	ERP29	Late Responding Increase Normal
	TFAP4	Late Responding Increase Normal
	RAB11FIP3	Late Responding Increase Normal
	TXNL1	Late Responding Increase Normal
	SLC7A8	Late Responding Increase Normal
	UNC13D	Late Responding Increase Normal
	MRPS18A	Late Responding Increase Normal
	PALMD	Late Responding Increase Normal
	PSMD8	Late Responding Increase Normal
	HSD3B7	Late Responding Increase Normal
	PALM	Late Responding Increase Normal
	ARVCF	Late Responding Increase Normal
	DERL3	Late Responding Increase Normal
	PES1	Late Responding Increase Normal
	PRODH	Late Responding Increase Normal
	HIRA	Late Responding Increase Normal
	TRIOBP	Late Responding Increase Normal
	TIMP3	Late Responding Increase Normal
	TOM1	Late Responding Increase Normal
	RANGAP1	Late Responding Increase Normal
	ZC3H7B	Late Responding Increase Normal
	CERK	Late Responding Increase Normal
	ASB2	Late Responding Increase Normal
	PABPN1	Late Responding Increase Normal
	DNAJC5	Late Responding Increase Normal
	CST3	Late Responding Increase Normal
	RNMT	Late Responding Increase Normal
	PBDC1	Late Responding Increase Normal
	DNAJC3	Late Responding Increase Normal
	SLC38A7	Late Responding Increase Normal
	PLA2G15	Late Responding Increase Normal
	MLYCD	Late Responding Increase Normal
	MAZ	Late Responding Increase Normal
	RNF40	Late Responding Increase Normal
	VPS18	Late Responding Increase Normal
	SFRP1	Late Responding Increase Normal
	ASAH1	Late Responding Increase Normal
	PPP1R37	Late Responding Increase Normal
	ILVBL	Late Responding Increase Normal
	PIAS4	Late Responding Increase Normal
	NAPA	Late Responding Increase Normal
	FAM83E	Late Responding Increase Normal
	PRKAG2	Late Responding Increase Normal
	TLE4	Late Responding Increase Normal
	KANK1	Late Responding Increase Normal
	NSMCE4A	Late Responding Increase Normal
	SPOCK2	Late Responding Increase Normal
	GTPBP4	Late Responding Increase Normal
	GLRX3	Late Responding Increase Normal
	ZMIZ1	Late Responding Increase Normal
	GOSR2	Late Responding Increase Normal
	RAI1	Late Responding Increase Normal
	DUSP3	Late Responding Increase Normal
	SLC16A6	Late Responding Increase Normal
	DPH1	Late Responding Increase Normal
	ZNF330	Late Responding Increase Normal
	GRPEL1	Late Responding Increase Normal
	PPARGC1A	Late Responding Increase Normal
	CARS1	Late Responding Increase Normal
	SLC11A2	Late Responding Increase Normal
	DDX55	Late Responding Increase Normal
	SLC38A1	Late Responding Increase Normal
	GCNT2	Late Responding Increase Normal
	EYA4	Late Responding Increase Normal
	MRPS30	Late Responding Increase Normal
	APBB3	Late Responding Increase Normal
	GNPDA1	Late Responding Increase Normal
	ATP6V0E1	Late Responding Increase Normal
	TFG	Late Responding Increase Normal
	EIF2B4	Late Responding Increase Normal
	CCT4	Late Responding Increase Normal
	ST3GAL5	Late Responding Increase Normal
	MLPH	Late Responding Increase Normal
	TPSG1	Late Responding Increase Normal
	CD58	Late Responding Increase Normal
	KCNQ4	Late Responding Increase Normal
	RAB29	Late Responding Increase Normal
	NSUN4	Late Responding Increase Normal
	ESYT2	Late Responding Increase Normal
	CTSD	Late Responding Increase Normal
	KPTN	Late Responding Increase Normal
	ATF6	Late Responding Increase Normal
	UBN1	Late Responding Increase Normal
	HS1BP3	Late Responding Increase Normal
	CTNNAL1	Late Responding Increase Normal
	GNA13	Late Responding Increase Normal
	CYSTM1	Late Responding Increase Normal
	ZNF706	Late Responding Increase Normal
	TRIM25	Late Responding Increase Normal
	ZNF549	Late Responding Increase Normal
	TMEM54	Late Responding Increase Normal
	PLG	Late Responding Increase Normal
	SLC66A2	Late Responding Increase Normal
	WIPF3	Late Responding Increase Normal
	CLTA	Late Responding Increase Normal
	CYREN	Late Responding Increase Normal
	PFKFB2	Late Responding Increase Normal
	FAM124B	Late Responding Increase Normal
	KCNK15	Late Responding Increase Normal
	MOCS1	Late Responding Increase Normal
	C16orf70	Late Responding Increase Normal
	RNF113A	Late Responding Increase Normal
	RRAS	Late Responding Increase Normal
	DNAJC8	Late Responding Increase Normal
	RAB3IP	Late Responding Increase Normal
	EPS15L1	Late Responding Increase Normal
	SMARCA4	Late Responding Increase Normal
	RHBDF2	Late Responding Increase Normal
	SHC2	Late Responding Increase Normal
	CBFA2T3	Late Responding Increase Normal
	ZNF337	Late Responding Increase Normal
	AAR2	Late Responding Increase Normal
	C19orf12	Late Responding Increase Normal
	SERPINF1	Late Responding Increase Normal
	ANKRD17	Late Responding Increase Normal
	UTP3	Late Responding Increase Normal
	SLC41A1	Late Responding Increase Normal
	SPART	Late Responding Increase Normal
	KRBA1	Late Responding Increase Normal
	MICAL2	Late Responding Increase Normal
	SORT1	Late Responding Increase Normal
	LPIN1	Late Responding Increase Normal
	IL2RA	Late Responding Increase Normal
	LRP4	Late Responding Increase Normal
	DTX1	Late Responding Increase Normal
	CDK4	Late Responding Increase Normal
	SETDB2	Late Responding Increase Normal
	DNAJC1	Late Responding Increase Normal
	DPM2	Late Responding Increase Normal
	FAM8A1	Late Responding Increase Normal
	BCAR3	Late Responding Increase Normal
	FNBP1L	Late Responding Increase Normal
	ADCY3	Late Responding Increase Normal
	PREB	Late Responding Increase Normal
	AP1AR	Late Responding Increase Normal
	ANXA3	Late Responding Increase Normal
	KIF21A	Late Responding Increase Normal
	FAM181A	Late Responding Increase Normal
	MFAP1	Late Responding Increase Normal
	ZFHX3	Late Responding Increase Normal
	KIFC3	Late Responding Increase Normal
	GEMIN7	Late Responding Increase Normal
	CTU1	Late Responding Increase Normal
	RERE	Late Responding Increase Normal
	IL22RA1	Late Responding Increase Normal
	C1orf216	Late Responding Increase Normal
	RORC	Late Responding Increase Normal
	GABPB2	Late Responding Increase Normal
	UBAP2L	Late Responding Increase Normal
	SLC39A1	Late Responding Increase Normal
	EPHX1	Late Responding Increase Normal
	MALL	Late Responding Increase Normal
	OSBPL11	Late Responding Increase Normal
	NCEH1	Late Responding Increase Normal
	BOD1	Late Responding Increase Normal
	MLIP	Late Responding Increase Normal
	TMEM140	Late Responding Increase Normal
	GOLGA7	Late Responding Increase Normal
	PLIN2	Late Responding Increase Normal
	FAM171A1	Late Responding Increase Normal
	ADM	Late Responding Increase Normal
	DGKZ	Late Responding Increase Normal
	NPAT	Late Responding Increase Normal
	LAMTOR1	Late Responding Increase Normal
	TMEM138	Late Responding Increase Normal
	ACSL1	Late Responding Increase Normal
	JMY	Late Responding Increase Normal
	RPP38	Late Responding Increase Normal
	MR1	Late Responding Increase Normal
	CDYL	Late Responding Increase Normal
	TMEM251	Late Responding Increase Normal
	FLCN	Late Responding Increase Normal
	PPARGC1B	Late Responding Increase Normal
	UTP14A	Late Responding Increase Normal
	FBXO32	Late Responding Increase Normal
	SMG1	Late Responding Increase Normal
	TMEM171	Late Responding Increase Normal
	SLC30A2	Late Responding Increase Normal
	TRIM63	Late Responding Increase Normal
	GPAT4	Late Responding Increase Normal
	CBR3	Late Responding Increase Normal
	LYPD5	Late Responding Increase Normal
	CCDC28B	Late Responding Increase Normal
	CPAMD8	Late Responding Increase Normal
	PDXK	Late Responding Increase Normal
	LSS	Late Responding Increase Normal
	PCNT	Late Responding Increase Normal
	CLDND2	Late Responding Increase Normal
	SIK3	Late Responding Increase Normal
	IL6R	Late Responding Increase Normal
	ALKBH4	Late Responding Increase Normal
	LARP4	Late Responding Increase Normal
	AMDHD2	Late Responding Increase Normal
	COA7	Late Responding Increase Normal
	ACOT11	Late Responding Increase Normal
	PLPP3	Late Responding Increase Normal
	SLC25A34	Late Responding Increase Normal
	DHRS3	Late Responding Increase Normal
	IWS1	Late Responding Increase Normal
	KBTBD8	Late Responding Increase Normal
	CCT3	Late Responding Increase Normal
	PRICKLE2	Late Responding Increase Normal
	KLF15	Late Responding Increase Normal
	TMEM41A	Late Responding Increase Normal
	RPN1	Late Responding Increase Normal
	WDR82	Late Responding Increase Normal
	HMGB2	Late Responding Increase Normal
	SAP30	Late Responding Increase Normal
	ASB5	Late Responding Increase Normal
	ANKRD33B	Late Responding Increase Normal
	EGFLAM	Late Responding Increase Normal
	BRI3	Late Responding Increase Normal
	FAM219A	Late Responding Increase Normal
	KBTBD6	Late Responding Increase Normal
	TRMT61A	Late Responding Increase Normal
	TPP1	Late Responding Increase Normal
	CDYL2	Late Responding Increase Normal
	GPRC5B	Late Responding Increase Normal
	SMG8	Late Responding Increase Normal
	WDR81	Late Responding Increase Normal
	DNASE1L2	Late Responding Increase Normal
	SLC3A2	Late Responding Increase Normal
	FADD	Late Responding Increase Normal
	KIF5C	Late Responding Increase Normal
	MPLKIP	Late Responding Increase Normal
	LGI3	Late Responding Increase Normal
	NTSR2	Late Responding Increase Normal
	HSPBAP1	Late Responding Increase Normal
	FAM110B	Late Responding Increase Normal
	NPIPB3	Late Responding Increase Normal
	AGPAT2	Late Responding Increase Normal
	MAP3K2	Late Responding Increase Normal
	SIX2	Late Responding Increase Normal
	COMMD5	Late Responding Increase Normal
	GIMAP8	Late Responding Increase Normal
	ZBTB26	Late Responding Increase Normal
	BCL2L1	Late Responding Increase Normal
	SLC25A33	Late Responding Increase Normal
	PWWP2B	Late Responding Increase Normal
	COPRS	Late Responding Increase Normal
	ARNT2	Late Responding Increase Normal
	CLP1	Late Responding Increase Normal
	COPS9	Late Responding Increase Normal
	CES3	Late Responding Increase Normal
	CES2	Late Responding Increase Normal
	LRFN4	Late Responding Increase Normal
	SLC25A30	Late Responding Increase Normal
	TRMT10C	Late Responding Increase Normal
	SLC26A9	Late Responding Increase Normal
	CMKLR1	Late Responding Increase Normal
	PHYKPL	Late Responding Increase Normal
	UCP3	Late Responding Increase Normal
	EIF4E1B	Late Responding Increase Normal
	UBE2O	Late Responding Increase Normal
	SMCR8	Late Responding Increase Normal
	B3GNT8	Late Responding Increase Normal
	PUS1	Late Responding Increase Normal
	GATD1	Late Responding Increase Normal
	FAM20C	Late Responding Increase Normal
	CENPBD1	Late Responding Increase Normal
	RPP25	Late Responding Increase Normal
	TMEM139	Late Responding Increase Normal
	ZNF552	Late Responding Increase Normal
	RRS1	Late Responding Increase Normal
	FARSA	Late Responding Increase Normal
	GGN	Late Responding Increase Normal
	CALR	Late Responding Increase Normal
	PCARE	Late Responding Increase Normal
	CIITA	Late Responding Increase Normal
	ZFPM1	Late Responding Increase Normal
	AEN	Late Responding Increase Normal
	ZNF875	Late Responding Increase Normal
	DEXI	Late Responding Increase Normal
	NOP10	Late Responding Increase Normal
	MXRA7	Late Responding Increase Normal
	MFSD5	Late Responding Increase Normal
	DDX28	Late Responding Increase Normal
	C2CD4C	Late Responding Increase Normal
	PSMG1	Late Responding Increase Normal
	TBX1	Late Responding Increase Normal
	FLRT2	Late Responding Increase Normal
	RGPD2	Late Responding Increase Normal
	EP400P1	Late Responding Increase Normal
	BCAP31	Late Responding Increase Normal
	NPIPB4	Late Responding Increase Normal
	LAMP1	Late Responding Increase Normal
	RTN4RL1	Late Responding Increase Normal
	POLR3C	Late Responding Increase Normal
	GPAT2	Late Responding Increase Normal
	FOXD2	Late Responding Increase Normal
	SMIM29	Late Responding Increase Normal
	RTL6	Late Responding Increase Normal
	BLOC1S3	Late Responding Increase Normal
	ZNF79	Late Responding Increase Normal
	MCMBP	Late Responding Increase Normal
	INKA2	Late Responding Increase Normal
	MYO1C	Late Responding Increase Normal
	SIRPA	Late Responding Increase Normal
	ITSN2	Late Responding Increase Normal
	NTRK1	Late Responding Increase Normal
	KLHL9	Late Responding Increase Normal
	GLMP	Late Responding Increase Normal
	KTI12	Late Responding Increase Normal
	RBM20	Late Responding Increase Normal
	ZNF551	Late Responding Increase Normal
	ZBTB48	Late Responding Increase Normal
	LINGO4	Late Responding Increase Normal
	COG8	Late Responding Increase Normal
	SLC35F6	Late Responding Increase Normal
	RTL10	Late Responding Increase Normal
	FASTKD5	Late Responding Increase Normal
	CROCCP2	Late Responding Increase Normal
	FAM200A	Late Responding Increase Normal
	ZNF844	Late Responding Increase Normal
	RING1	Late Responding Increase Normal
	HSBP1	Late Responding Increase Normal
	MTRNR2L4	Late Responding Increase Normal
	PPP1R3E	Late Responding Increase Normal
	IRGM	Late Responding Increase Normal
	TLR9	Late Responding Increase Normal
	HOGA1	Late Responding Increase Normal
	AP5Z1	Late Responding Increase Normal
	EIF4EBP3	Late Responding Increase Normal
	USP51	Late Responding Increase Normal
	PDCD6	Late Responding Increase Normal
	PTTG2	Late Responding Increase Normal
	MTRNR2L8	Late Responding Increase Normal
	MTRNR2L10	Late Responding Increase Normal
	MTRNR2L3	Late Responding Increase Normal
	MTRNR2L1	Late Responding Increase Normal
	PDF	Late Responding Increase Normal
	HPR	Late Responding Increase Normal
	LCN6	Late Responding Increase Normal
	MTRNR2L12	Late Responding Increase Normal
	MTRNR2L11	Late Responding Increase Normal
	SOCS7	Late Responding Increase Normal
	CDIP1	Late Responding Increase Normal
	GIMAP1-GIMAP5	Late Responding Increase Normal
	SPPL2B	Sustained Responding Decrease Normal
	BTN3A1	Sustained Responding Decrease Normal
	MRI1	Sustained Responding Decrease Normal
	FAM214A	Sustained Responding Decrease Normal
	SLC12A2	Sustained Responding Decrease Normal
	FRMPD1	Sustained Responding Decrease Normal
	HLTF	Sustained Responding Decrease Normal
	LMAN1	Sustained Responding Decrease Normal
	SLC25A40	Sustained Responding Decrease Normal
	FAM76B	Sustained Responding Decrease Normal
	EXD2	Sustained Responding Decrease Normal
	GMCL1	Sustained Responding Decrease Normal
	KDM2B	Sustained Responding Decrease Normal
	MFSD11	Sustained Responding Decrease Normal
	CDC23	Sustained Responding Decrease Normal
	FMO2	Sustained Responding Decrease Normal
	C14orf93	Sustained Responding Decrease Normal
	RABGGTA	Sustained Responding Decrease Normal
	NINL	Sustained Responding Decrease Normal
	NDRG3	Sustained Responding Decrease Normal
	ZNF862	Sustained Responding Decrease Normal
	FKTN	Sustained Responding Decrease Normal
	MTMR4	Sustained Responding Decrease Normal
	AADAT	Sustained Responding Decrease Normal
	TRIM2	Sustained Responding Decrease Normal
	UBE4A	Sustained Responding Decrease Normal
	FBXO3	Sustained Responding Decrease Normal
	ACCS	Sustained Responding Decrease Normal
	NAA40	Sustained Responding Decrease Normal
	FBXO9	Sustained Responding Decrease Normal
	NUDT12	Sustained Responding Decrease Normal
	ACVR2B	Sustained Responding Decrease Normal
	WDR48	Sustained Responding Decrease Normal
	ORC2	Sustained Responding Decrease Normal
	TIA1	Sustained Responding Decrease Normal
	SRSF11	Sustained Responding Decrease Normal
	VAMP4	Sustained Responding Decrease Normal
	PIGZ	Sustained Responding Decrease Normal
	LGALSL	Sustained Responding Decrease Normal
	KCNIP2	Sustained Responding Decrease Normal
	SEC16B	Sustained Responding Decrease Normal
	TMEM131L	Sustained Responding Decrease Normal
	HCRTR1	Sustained Responding Decrease Normal
	KLHL31	Sustained Responding Decrease Normal
	SLC35B3	Sustained Responding Decrease Normal
	HROB	Sustained Responding Decrease Normal
	PLAGL2	Sustained Responding Decrease Normal
	ATG14	Sustained Responding Decrease Normal
	SIN3B	Sustained Responding Decrease Normal
	TUBGCP6	Sustained Responding Decrease Normal
	SMO	Sustained Responding Decrease Normal
	SLC27A1	Sustained Responding Decrease Normal
	SLC6A6	Sustained Responding Decrease Normal
	TMEM204	Sustained Responding Decrease Normal
	NUP210	Sustained Responding Decrease Normal
	REEP2	Sustained Responding Decrease Normal
	DCAF8	Sustained Responding Decrease Normal
	TOE1	Sustained Responding Decrease Normal
	PIK3C2B	Sustained Responding Decrease Normal
	TRIM45	Sustained Responding Decrease Normal
	TMEM106C	Sustained Responding Decrease Normal
	KLRD1	Sustained Responding Decrease Normal
	MDFIC	Sustained Responding Decrease Normal
	DCAF7	Sustained Responding Decrease Normal
	CCDC115	Sustained Responding Decrease Normal
	KLC4	Sustained Responding Decrease Normal
	FRS3	Sustained Responding Decrease Normal
	SEMA6D	Sustained Responding Decrease Normal
	SENP7	Sustained Responding Decrease Normal
	ZNF740	Sustained Responding Decrease Normal
	DENR	Sustained Responding Decrease Normal
	SLC12A6	Sustained Responding Decrease Normal
	NBPF3	Sustained Responding Decrease Normal
	GOLPH3L	Sustained Responding Decrease Normal
	ETAA1	Sustained Responding Decrease Normal
	DUSP11	Sustained Responding Decrease Normal
	GRIP2	Sustained Responding Decrease Normal
	IQSEC1	Sustained Responding Decrease Normal
	FAM193B	Sustained Responding Decrease Normal
	SLC18B1	Sustained Responding Decrease Normal
	SLC2A12	Sustained Responding Decrease Normal
	MAP11	Sustained Responding Decrease Normal
	FAM13C	Sustained Responding Decrease Normal
	PSTPIP2	Sustained Responding Decrease Normal
	PPP1R3A	Sustained Responding Decrease Normal
	GABPA	Sustained Responding Decrease Normal
	TBC1D31	Sustained Responding Decrease Normal
	SASS6	Sustained Responding Decrease Normal
	GATAD1	Sustained Responding Decrease Normal
	APPL1	Sustained Responding Decrease Normal
	PWWP3B	Sustained Responding Decrease Normal
	UBXN11	Sustained Responding Decrease Normal
	CUL4B	Sustained Responding Decrease Normal
	U2AF1L4	Sustained Responding Decrease Normal
	C1orf115	Sustained Responding Decrease Normal
	AGGF1	Sustained Responding Decrease Normal
	SYTL3	Sustained Responding Decrease Normal
	PDP1	Sustained Responding Decrease Normal
	HGSNAT	Sustained Responding Decrease Normal
	SNAPC4	Sustained Responding Decrease Normal
	VPS39	Sustained Responding Decrease Normal
	DIS3L	Sustained Responding Decrease Normal
	MBD6	Sustained Responding Decrease Normal
	CA4	Sustained Responding Decrease Normal
	ZNF558	Sustained Responding Decrease Normal
	CX3CR1	Sustained Responding Decrease Normal
	CDC40	Sustained Responding Decrease Normal
	ZNF608	Sustained Responding Decrease Normal
	TRIM56	Sustained Responding Decrease Normal
	HOXD4	Sustained Responding Decrease Normal
	FAXDC2	Sustained Responding Decrease Normal
	STAT2	Sustained Responding Decrease Normal
	SHCBP1	Sustained Responding Decrease Normal
	ENC1	Sustained Responding Decrease Normal
	AHSA2P	Sustained Responding Decrease Normal
	ZNF449	Sustained Responding Decrease Normal
	EHBP1L1	Sustained Responding Decrease Normal
	ANGEL2	Sustained Responding Decrease Normal
	KY	Sustained Responding Decrease Normal
	ZNF266	Sustained Responding Decrease Normal
	NR1D2	Sustained Responding Decrease Normal
	ALG10B	Sustained Responding Decrease Normal
	SLC35E3	Sustained Responding Decrease Normal
	DENND2C	Sustained Responding Decrease Normal
	LPCAT4	Sustained Responding Decrease Normal
	VSIG10	Sustained Responding Decrease Normal
	MAN1B1	Sustained Responding Decrease Normal
	PIDD1	Sustained Responding Decrease Normal
	PARP10	Sustained Responding Decrease Normal
	SEPTIN1	Sustained Responding Decrease Normal
	FCRL6	Sustained Responding Decrease Normal
	UBA7	Sustained Responding Decrease Normal
	TMEM121B	Sustained Responding Decrease Normal
	LRIT3	Sustained Responding Decrease Normal
	ZBTB40	Sustained Responding Decrease Normal
	CYP4F12	Sustained Responding Decrease Normal
	ZSCAN30	Sustained Responding Decrease Normal
	TPCN1	Sustained Responding Decrease Normal
	ZNF395	Sustained Responding Decrease Normal
	SBK1	Sustained Responding Decrease Normal
	JAKMIP3	Sustained Responding Decrease Normal
	CCDC9B	Sustained Responding Decrease Normal
	NHLRC3	Sustained Responding Decrease Normal
	LRRC66	Sustained Responding Decrease Normal
	SLC35E2B	Sustained Responding Decrease Normal
	ERI2	Sustained Responding Decrease Normal
	ZNF512B	Sustained Responding Decrease Normal
	HOXC4	Sustained Responding Decrease Normal
	TTC37	Sustained Responding Decrease Normal
	RASSF9	Sustained Responding Decrease Normal
	PCMTD2	Sustained Responding Decrease Normal
	LGR4	Sustained Responding Decrease Normal
	CTXN3	Sustained Responding Decrease Normal
	ZNF316	Sustained Responding Decrease Normal
	SLC48A1	Sustained Responding Decrease Normal
	SLC35E2A	Sustained Responding Decrease Normal
	CCNL2	Sustained Responding Decrease Normal
	ZNF37BP	Sustained Responding Decrease Normal
	KBTBD13	Sustained Responding Decrease Normal
	ASB14	Sustained Responding Decrease Normal
	AMACR	Sustained Responding Decrease Normal
	STIMATE-MUSTN1	Sustained Responding Decrease Normal
	CSPG4P13	Sustained Responding Decrease Normal
	GTF2I	Sustained Responding Decrease Normal
	SLC2A11	Sustained Responding Decrease Normal
	GTF2IP1	Sustained Responding Decrease Normal
	WASH5P	Sustained Responding Decrease Normal
	DDX11	Immediate Responding Decrease Normal
	ALG1	Immediate Responding Decrease Normal
	LRRC7	Immediate Responding Decrease Normal
	ASTE1	Immediate Responding Decrease Normal
	MAT2B	Immediate Responding Decrease Normal
	JKAMP	Immediate Responding Decrease Normal
	FLYWCH1	Immediate Responding Decrease Normal
	PIGV	Immediate Responding Decrease Normal
	TSPAN32	Immediate Responding Decrease Normal
	STOML1	Immediate Responding Decrease Normal
	COASY	Immediate Responding Decrease Normal
	PTPN18	Immediate Responding Decrease Normal
	LYRM2	Immediate Responding Decrease Normal
	C3orf18	Immediate Responding Decrease Normal
	PDE6C	Immediate Responding Decrease Normal
	SEMA4G	Immediate Responding Decrease Normal
	P2RX6	Immediate Responding Decrease Normal
	HPS4	Immediate Responding Decrease Normal
	TFIP11	Immediate Responding Decrease Normal
	CHKB	Immediate Responding Decrease Normal
	MLC1	Immediate Responding Decrease Normal
	EMC9	Immediate Responding Decrease Normal
	TM9SF4	Immediate Responding Decrease Normal
	CEP192	Immediate Responding Decrease Normal
	RNF125	Immediate Responding Decrease Normal
	SLC38A7	Immediate Responding Decrease Normal
	ZNF500	Immediate Responding Decrease Normal
	KNOP1	Immediate Responding Decrease Normal
	ZNF419	Immediate Responding Decrease Normal
	GAPDHS	Immediate Responding Decrease Normal
	ATP13A1	Immediate Responding Decrease Normal
	HOXA3	Immediate Responding Decrease Normal
	NSUN5P2	Immediate Responding Decrease Normal
	BMPR1A	Immediate Responding Decrease Normal
	SMC3	Immediate Responding Decrease Normal
	C17orf75	Immediate Responding Decrease Normal
	PRPF40B	Immediate Responding Decrease Normal
	VPS29	Immediate Responding Decrease Normal
	CREBL2	Immediate Responding Decrease Normal
	ING4	Immediate Responding Decrease Normal
	PRKAB1	Immediate Responding Decrease Normal
	ZBTB24	Immediate Responding Decrease Normal
	RARS1	Immediate Responding Decrease Normal
	SCAP	Immediate Responding Decrease Normal
	TTC31	Immediate Responding Decrease Normal
	GGCX	Immediate Responding Decrease Normal
	GNLY	Immediate Responding Decrease Normal
	GPX7	Immediate Responding Decrease Normal
	HDHD3	Immediate Responding Decrease Normal
	GORAB	Immediate Responding Decrease Normal
	KBTBD7	Immediate Responding Decrease Normal
	SORBS3	Immediate Responding Decrease Normal
	CAT	Immediate Responding Decrease Normal
	TNFSF10	Immediate Responding Decrease Normal
	ZSCAN20	Immediate Responding Decrease Normal
	ZMIZ2	Immediate Responding Decrease Normal
	SMUG1	Immediate Responding Decrease Normal
	EDN3	Immediate Responding Decrease Normal
	MOCS3	Immediate Responding Decrease Normal
	TBCC	Immediate Responding Decrease Normal
	MSTO1	Immediate Responding Decrease Normal
	UROD	Immediate Responding Decrease Normal
	SIX1	Immediate Responding Decrease Normal
	ORMDL1	Immediate Responding Decrease Normal
	IVD	Immediate Responding Decrease Normal
	TUBGCP2	Immediate Responding Decrease Normal
	MED18	Immediate Responding Decrease Normal
	SEC14L4	Immediate Responding Decrease Normal
	GIMAP6	Immediate Responding Decrease Normal
	CARS2	Immediate Responding Decrease Normal
	SMYD5	Immediate Responding Decrease Normal
	WASHC4	Immediate Responding Decrease Normal
	RTP4	Immediate Responding Decrease Normal
	IL11RA	Immediate Responding Decrease Normal
	DBR1	Immediate Responding Decrease Normal
	INTS14	Immediate Responding Decrease Normal
	TARBP2	Immediate Responding Decrease Normal
	TSSK4	Immediate Responding Decrease Normal
	RANBP10	Immediate Responding Decrease Normal
	SCRN2	Immediate Responding Decrease Normal
	TRIM65	Immediate Responding Decrease Normal
	RETREG3	Immediate Responding Decrease Normal
	CAPN10	Immediate Responding Decrease Normal
	C1orf162	Immediate Responding Decrease Normal
	MRPL9	Immediate Responding Decrease Normal
	CIAO1	Immediate Responding Decrease Normal
	SNRNP200	Immediate Responding Decrease Normal
	GMPPA	Immediate Responding Decrease Normal
	ABHD10	Immediate Responding Decrease Normal
	AGTR1	Immediate Responding Decrease Normal
	AMT	Immediate Responding Decrease Normal
	PM20D2	Immediate Responding Decrease Normal
	RBAK	Immediate Responding Decrease Normal
	MTG1	Immediate Responding Decrease Normal
	SPATA25	Immediate Responding Decrease Normal
	NKAPD1	Immediate Responding Decrease Normal
	TADA1	Immediate Responding Decrease Normal
	RPIA	Immediate Responding Decrease Normal
	RETREG1	Immediate Responding Decrease Normal
	DISP1	Immediate Responding Decrease Normal
	CYP2U1	Immediate Responding Decrease Normal
	RBM45	Immediate Responding Decrease Normal
	FCSK	Immediate Responding Decrease Normal
	GPRASP2	Immediate Responding Decrease Normal
	USF1	Immediate Responding Decrease Normal
	CCDC17	Immediate Responding Decrease Normal
	SPTBN4	Immediate Responding Decrease Normal
	TMEM143	Immediate Responding Decrease Normal
	PARS2	Immediate Responding Decrease Normal
	SGPP2	Immediate Responding Decrease Normal
	TMEM79	Immediate Responding Decrease Normal
	CCDC51	Immediate Responding Decrease Normal
	ITGA2	Immediate Responding Decrease Normal
	CREBRF	Immediate Responding Decrease Normal
	RAD21	Immediate Responding Decrease Normal
	DNAAF5	Immediate Responding Decrease Normal
	ARHGAP12	Immediate Responding Decrease Normal
	ZNF22	Immediate Responding Decrease Normal
	METTL3	Immediate Responding Decrease Normal
	HPS6	Immediate Responding Decrease Normal
	COX11	Immediate Responding Decrease Normal
	MCM7	Immediate Responding Decrease Normal
	ZBTB39	Immediate Responding Decrease Normal
	MRPL16	Immediate Responding Decrease Normal
	COQ4	Immediate Responding Decrease Normal
	TEPSIN	Immediate Responding Decrease Normal
	ZNF180	Immediate Responding Decrease Normal
	GHDC	Immediate Responding Decrease Normal
	NLRC3	Immediate Responding Decrease Normal
	PTGDR	Immediate Responding Decrease Normal
	TMEM223	Immediate Responding Decrease Normal
	ZSWIM1	Immediate Responding Decrease Normal
	LRATD2	Immediate Responding Decrease Normal
	DFFB	Immediate Responding Decrease Normal
	P2RY1	Immediate Responding Decrease Normal
	GUSB	Immediate Responding Decrease Normal
	ZNF747	Immediate Responding Decrease Normal
	ZNF212	Immediate Responding Decrease Normal
	LRRN2	Immediate Responding Decrease Normal
	SLC26A5	Immediate Responding Decrease Normal
	GIMAP8	Immediate Responding Decrease Normal
	ZNF692	Immediate Responding Decrease Normal
	GPR34	Immediate Responding Decrease Normal
	METTL18	Immediate Responding Decrease Normal
	USP19	Immediate Responding Decrease Normal
	NME6	Immediate Responding Decrease Normal
	MTX1	Immediate Responding Decrease Normal
	CCS	Immediate Responding Decrease Normal
	C12orf76	Immediate Responding Decrease Normal
	B4GAT1	Immediate Responding Decrease Normal
	ZNF408	Immediate Responding Decrease Normal
	DOLK	Immediate Responding Decrease Normal
	KLHL38	Immediate Responding Decrease Normal
	UNC119B	Immediate Responding Decrease Normal
	MBLAC2	Immediate Responding Decrease Normal
	RNPEP	Immediate Responding Decrease Normal
	CLK2	Immediate Responding Decrease Normal
	PRR15	Immediate Responding Decrease Normal
	CCDC121	Immediate Responding Decrease Normal
	SMCR8	Immediate Responding Decrease Normal
	MTX3	Immediate Responding Decrease Normal
	TMEM80	Immediate Responding Decrease Normal
	WDR73	Immediate Responding Decrease Normal
	CCDC71	Immediate Responding Decrease Normal
	CENPBD1	Immediate Responding Decrease Normal
	CALHM5	Immediate Responding Decrease Normal
	BOLA1	Immediate Responding Decrease Normal
	RMI1	Immediate Responding Decrease Normal
	GIMAP7	Immediate Responding Decrease Normal
	BBS10	Immediate Responding Decrease Normal
	OR51E1	Immediate Responding Decrease Normal
	DLSTP1	Immediate Responding Decrease Normal
	C8orf33	Immediate Responding Decrease Normal
	FBXL6	Immediate Responding Decrease Normal
	PGBD4	Immediate Responding Decrease Normal
	DDX28	Immediate Responding Decrease Normal
	ZNF320	Immediate Responding Decrease Normal
	PTGDR2	Immediate Responding Decrease Normal
	FANCF	Immediate Responding Decrease Normal
	TTC32	Immediate Responding Decrease Normal
	RBM43	Immediate Responding Decrease Normal
	WASH3P	Immediate Responding Decrease Normal
	ZBTB6	Immediate Responding Decrease Normal
	SPDYE17	Immediate Responding Decrease Normal
	BCDIN3D	Immediate Responding Decrease Normal
	RNF220	Immediate Responding Decrease Normal
	NHLRC1	Immediate Responding Decrease Normal
	ZKSCAN4	Immediate Responding Decrease Normal
	SLC38A3	Immediate Responding Decrease Normal
	ZKSCAN3	Immediate Responding Decrease Normal
	RASSF10	Immediate Responding Decrease Normal
	HRCT1	Immediate Responding Decrease Normal
	TTC30B	Immediate Responding Decrease Normal
	WDR5B	Immediate Responding Decrease Normal
	ZNF300P1	Immediate Responding Decrease Normal
	SULT1A2	Immediate Responding Decrease Normal
	C6orf141	Immediate Responding Decrease Normal
	TTC30A	Immediate Responding Decrease Normal
	ADH5	Immediate Responding Decrease Normal
	GPATCH3	Immediate Responding Decrease Normal
	CD247	Immediate Responding Decrease Normal
	PRMT6	Immediate Responding Decrease Normal
	RXRB	Immediate Responding Decrease Normal
	CDPF1	Immediate Responding Decrease Normal
	PLPP6	Immediate Responding Decrease Normal
	PRR22	Immediate Responding Decrease Normal
	MAP10	Immediate Responding Decrease Normal
	CRYGS	Immediate Responding Decrease Normal
	GIMAP1	Immediate Responding Decrease Normal
	VSTM5	Immediate Responding Decrease Normal
	CYB5RL	Immediate Responding Decrease Normal
	CROCCP2	Immediate Responding Decrease Normal
	ZNF603P	Immediate Responding Decrease Normal
	C1GALT1C1L	Immediate Responding Decrease Normal
	NSUN5P1	Immediate Responding Decrease Normal
	WASH8P	Immediate Responding Decrease Normal
	TP73-AS1	Immediate Responding Decrease Normal
	SDAD1P1	Immediate Responding Decrease Normal
	VDAC1P8	Immediate Responding Decrease Normal
	CYP2T1P	Immediate Responding Decrease Normal
	DUSP8P5	Immediate Responding Decrease Normal
	SPAAR	Immediate Responding Decrease Normal
	EEF1A1P30	Immediate Responding Decrease Normal
	APOBEC3G	Immediate Responding Decrease Normal
	WBP1	Immediate Responding Decrease Normal
	LINC00672	Immediate Responding Decrease Normal
	ZNF587B	Immediate Responding Decrease Normal
	ZNF658	Immediate Responding Decrease Normal
	NUDT18	Immediate Responding Decrease Normal
	ZNF2	Immediate Responding Decrease Normal
	PRAG1	Immediate Responding Decrease Normal
	DRD4	Immediate Responding Decrease Normal
	SLC37A4	Immediate Responding Decrease Normal
	ANKIB1	Late Responding Decrease Normal
	ICA1	Late Responding Decrease Normal
	BAIAP3	Late Responding Decrease Normal
	ANOS1	Late Responding Decrease Normal
	ZFP64	Late Responding Decrease Normal
	AKAP11	Late Responding Decrease Normal
	FAM13B	Late Responding Decrease Normal
	IFT88	Late Responding Decrease Normal
	BOD1L1	Late Responding Decrease Normal
	TLL1	Late Responding Decrease Normal
	RIPOR3	Late Responding Decrease Normal
	DCUN1D1	Late Responding Decrease Normal
	PREX2	Late Responding Decrease Normal
	NEDD4L	Late Responding Decrease Normal
	LAMA3	Late Responding Decrease Normal
	BTBD1	Late Responding Decrease Normal
	KDM4A	Late Responding Decrease Normal
	LRRC40	Late Responding Decrease Normal
	PLEKHH3	Late Responding Decrease Normal
	CLEC2D	Late Responding Decrease Normal
	DAPP1	Late Responding Decrease Normal
	PTPN21	Late Responding Decrease Normal
	ST6GAL1	Late Responding Decrease Normal
	TMEM131	Late Responding Decrease Normal
	BAZ2A	Late Responding Decrease Normal
	ANKRD13A	Late Responding Decrease Normal
	STX7	Late Responding Decrease Normal
	SRCAP	Late Responding Decrease Normal
	RBL1	Late Responding Decrease Normal
	REST	Late Responding Decrease Normal
	SCAMP1	Late Responding Decrease Normal
	SLC25A24	Late Responding Decrease Normal
	DNMT3B	Late Responding Decrease Normal
	ARHGAP28	Late Responding Decrease Normal
	P2RX7	Late Responding Decrease Normal
	RBBP9	Late Responding Decrease Normal
	SLC23A2	Late Responding Decrease Normal
	ESR1	Late Responding Decrease Normal
	AGO1	Late Responding Decrease Normal
	SUCO	Late Responding Decrease Normal
	ERMP1	Late Responding Decrease Normal
	TNRC6B	Late Responding Decrease Normal
	NFKBIA	Late Responding Decrease Normal
	NFATC2	Late Responding Decrease Normal
	STK4	Late Responding Decrease Normal
	MTMR8	Late Responding Decrease Normal
	KLF8	Late Responding Decrease Normal
	NBN	Late Responding Decrease Normal
	TRPS1	Late Responding Decrease Normal
	INTS10	Late Responding Decrease Normal
	KCTD9	Late Responding Decrease Normal
	ARHGEF18	Late Responding Decrease Normal
	HYAL4	Late Responding Decrease Normal
	SPAM1	Late Responding Decrease Normal
	TGFBR1	Late Responding Decrease Normal
	DDX58	Late Responding Decrease Normal
	DNMBP	Late Responding Decrease Normal
	PITX3	Late Responding Decrease Normal
	SUFU	Late Responding Decrease Normal
	FBXL20	Late Responding Decrease Normal
	RNF43	Late Responding Decrease Normal
	FBXW7	Late Responding Decrease Normal
	PPP6R3	Late Responding Decrease Normal
	HIPK3	Late Responding Decrease Normal
	PPFIBP1	Late Responding Decrease Normal
	MYF5	Late Responding Decrease Normal
	PPM1H	Late Responding Decrease Normal
	OAS3	Late Responding Decrease Normal
	CAND1	Late Responding Decrease Normal
	NEDD9	Late Responding Decrease Normal
	BMP5	Late Responding Decrease Normal
	ZNF451	Late Responding Decrease Normal
	BICRAL	Late Responding Decrease Normal
	ERBIN	Late Responding Decrease Normal
	GHR	Late Responding Decrease Normal
	HMGCR	Late Responding Decrease Normal
	AMOTL2	Late Responding Decrease Normal
	HES1	Late Responding Decrease Normal
	TACR1	Late Responding Decrease Normal
	TPO	Late Responding Decrease Normal
	SOS1	Late Responding Decrease Normal
	S100PBP	Late Responding Decrease Normal
	BCAS2	Late Responding Decrease Normal
	GBP1	Late Responding Decrease Normal
	ID3	Late Responding Decrease Normal
	PTBP2	Late Responding Decrease Normal
	RSRP1	Late Responding Decrease Normal
	KMT2A	Late Responding Decrease Normal
	CNTRL	Late Responding Decrease Normal
	WDR11	Late Responding Decrease Normal
	DUSP1	Late Responding Decrease Normal
	CCDC77	Late Responding Decrease Normal
	ELF1	Late Responding Decrease Normal
	FAM117A	Late Responding Decrease Normal
	PDZRN3	Late Responding Decrease Normal
	DESI2	Late Responding Decrease Normal
	PIK3CA	Late Responding Decrease Normal
	FAM199X	Late Responding Decrease Normal
	G0S2	Late Responding Decrease Normal
	RAP2C	Late Responding Decrease Normal
	RAB38	Late Responding Decrease Normal
	SNX21	Late Responding Decrease Normal
	HIF3A	Late Responding Decrease Normal
	TRERF1	Late Responding Decrease Normal
	AHNAK	Late Responding Decrease Normal
	KIF25	Late Responding Decrease Normal
	BMP2	Late Responding Decrease Normal
	TCF15	Late Responding Decrease Normal
	KLF2	Late Responding Decrease Normal
	RNF6	Late Responding Decrease Normal
	AKAP9	Late Responding Decrease Normal
	LRRC17	Late Responding Decrease Normal
	MYO5C	Late Responding Decrease Normal
	DLL4	Late Responding Decrease Normal
	VPS13C	Late Responding Decrease Normal
	PLD2	Late Responding Decrease Normal
	ATP1B2	Late Responding Decrease Normal
	RAB2B	Late Responding Decrease Normal
	SEC14L1	Late Responding Decrease Normal
	KCNA5	Late Responding Decrease Normal
	STARD8	Late Responding Decrease Normal
	GADD45G	Late Responding Decrease Normal
	KIF3A	Late Responding Decrease Normal
	EFR3A	Late Responding Decrease Normal
	PER2	Late Responding Decrease Normal
	PRKAA1	Late Responding Decrease Normal
	XPO4	Late Responding Decrease Normal
	TMCC2	Late Responding Decrease Normal
	COG6	Late Responding Decrease Normal
	TRPC4	Late Responding Decrease Normal
	TBC1D8B	Late Responding Decrease Normal
	KATNBL1	Late Responding Decrease Normal
	SLC38A2	Late Responding Decrease Normal
	RSAD2	Late Responding Decrease Normal
	APC	Late Responding Decrease Normal
	TESPA1	Late Responding Decrease Normal
	USP15	Late Responding Decrease Normal
	SLC9A5	Late Responding Decrease Normal
	EPC2	Late Responding Decrease Normal
	PLXNC1	Late Responding Decrease Normal
	TBC1D4	Late Responding Decrease Normal
	CDK9	Late Responding Decrease Normal
	RNF38	Late Responding Decrease Normal
	PGBD1	Late Responding Decrease Normal
	RNF144B	Late Responding Decrease Normal
	YAP1	Late Responding Decrease Normal
	IFI44L	Late Responding Decrease Normal
	SMARCAL1	Late Responding Decrease Normal
	FAM117B	Late Responding Decrease Normal
	GLCE	Late Responding Decrease Normal
	NEDD1	Late Responding Decrease Normal
	SETD1B	Late Responding Decrease Normal
	SLAIN1	Late Responding Decrease Normal
	MBNL2	Late Responding Decrease Normal
	BBS4	Late Responding Decrease Normal
	CDH13	Late Responding Decrease Normal
	MEAK7	Late Responding Decrease Normal
	TAF4B	Late Responding Decrease Normal
	MINK1	Late Responding Decrease Normal
	MTF2	Late Responding Decrease Normal
	DUSP10	Late Responding Decrease Normal
	TTC13	Late Responding Decrease Normal
	CEP170	Late Responding Decrease Normal
	HNRNPLL	Late Responding Decrease Normal
	VPS54	Late Responding Decrease Normal
	NPHP1	Late Responding Decrease Normal
	SPOPL	Late Responding Decrease Normal
	SCRN3	Late Responding Decrease Normal
	CTDSPL	Late Responding Decrease Normal
	USP53	Late Responding Decrease Normal
	MYO10	Late Responding Decrease Normal
	CRHBP	Late Responding Decrease Normal
	RASA1	Late Responding Decrease Normal
	PCYOX1L	Late Responding Decrease Normal
	KLHL3	Late Responding Decrease Normal
	HMGCLL1	Late Responding Decrease Normal
	ZNF92	Late Responding Decrease Normal
	ZNF711	Late Responding Decrease Normal
	CSGALNACT1	Late Responding Decrease Normal
	NSD3	Late Responding Decrease Normal
	NFIB	Late Responding Decrease Normal
	SNX30	Late Responding Decrease Normal
	INPP5E	Late Responding Decrease Normal
	HABP2	Late Responding Decrease Normal
	SLX4IP	Late Responding Decrease Normal
	CDC42EP2	Late Responding Decrease Normal
	TAOK2	Late Responding Decrease Normal
	MPP7	Late Responding Decrease Normal
	MIA2	Late Responding Decrease Normal
	PRSS23	Late Responding Decrease Normal
	NR3C2	Late Responding Decrease Normal
	PAN3	Late Responding Decrease Normal
	FRMD1	Late Responding Decrease Normal
	DGKE	Late Responding Decrease Normal
	GDPD1	Late Responding Decrease Normal
	IMPACT	Late Responding Decrease Normal
	ANGPT1	Late Responding Decrease Normal
	CCSAP	Late Responding Decrease Normal
	CNTNAP3B	Late Responding Decrease Normal
	PLCL2	Late Responding Decrease Normal
	MIER3	Late Responding Decrease Normal
	ZKSCAN2	Late Responding Decrease Normal
	RASA2	Late Responding Decrease Normal
	DPY19L4	Late Responding Decrease Normal
	SAMD8	Late Responding Decrease Normal
	SLC6A1	Late Responding Decrease Normal
	FCHO2	Late Responding Decrease Normal
	ZNF618	Late Responding Decrease Normal
	RGL4	Late Responding Decrease Normal
	ASB16	Late Responding Decrease Normal
	TAMALIN	Late Responding Decrease Normal
	NFIA	Late Responding Decrease Normal
	IER5	Late Responding Decrease Normal
	EN1	Late Responding Decrease Normal
	NIPAL1	Late Responding Decrease Normal
	CGGBP1	Late Responding Decrease Normal
	APBB2	Late Responding Decrease Normal
	UVSSA	Late Responding Decrease Normal
	TASOR	Late Responding Decrease Normal
	ERMAP	Late Responding Decrease Normal
	DUSP7	Late Responding Decrease Normal
	PITX2	Late Responding Decrease Normal
	EBF1	Late Responding Decrease Normal
	BMT2	Late Responding Decrease Normal
	MAMDC2	Late Responding Decrease Normal
	MID1IP1	Late Responding Decrease Normal
	OTUD1	Late Responding Decrease Normal
	SGPL1	Late Responding Decrease Normal
	FRS2	Late Responding Decrease Normal
	DENND2B	Late Responding Decrease Normal
	PIP4K2C	Late Responding Decrease Normal
	KATNAL2	Late Responding Decrease Normal
	SERTAD3	Late Responding Decrease Normal
	ABCA3	Late Responding Decrease Normal
	FAM83B	Late Responding Decrease Normal
	PPDPFL	Late Responding Decrease Normal
	SEPTIN2	Late Responding Decrease Normal
	AXIN2	Late Responding Decrease Normal
	LRP1B	Late Responding Decrease Normal
	ZBTB49	Late Responding Decrease Normal
	PLA2G4F	Late Responding Decrease Normal
	STXBP6	Late Responding Decrease Normal
	THBS3	Late Responding Decrease Normal
	SCN9A	Late Responding Decrease Normal
	TACR3	Late Responding Decrease Normal
	DCLK2	Late Responding Decrease Normal
	FOXN2	Late Responding Decrease Normal
	MTSS1	Late Responding Decrease Normal
	TSNARE1	Late Responding Decrease Normal
	PRKCE	Late Responding Decrease Normal
	MCC	Late Responding Decrease Normal
	ASXL1	Late Responding Decrease Normal
	BPTF	Late Responding Decrease Normal
	BCL2	Late Responding Decrease Normal
	SNTB1	Late Responding Decrease Normal
	CXCR6	Late Responding Decrease Normal
	B3GALT1	Late Responding Decrease Normal
	PHF8	Late Responding Decrease Normal
	PARP14	Late Responding Decrease Normal
	ABLIM3	Late Responding Decrease Normal
	RNF213	Late Responding Decrease Normal
	RGMB	Late Responding Decrease Normal
	RESF1	Late Responding Decrease Normal
	FBXW8	Late Responding Decrease Normal
	SPSB4	Late Responding Decrease Normal
	YPEL2	Late Responding Decrease Normal
	CCDC14	Late Responding Decrease Normal
	ANO6	Late Responding Decrease Normal
	ZBTB41	Late Responding Decrease Normal
	ARL6IP6	Late Responding Decrease Normal
	PLEKHM3	Late Responding Decrease Normal
	DPY19L3	Late Responding Decrease Normal
	PER1	Late Responding Decrease Normal
	ARID3B	Late Responding Decrease Normal
	DNHD1	Late Responding Decrease Normal
	R3HDM2	Late Responding Decrease Normal
	HERC2P3	Late Responding Decrease Normal
	MB21D2	Late Responding Decrease Normal
	TNRC18	Late Responding Decrease Normal
	ASB18	Late Responding Decrease Normal
	PLCXD3	Late Responding Decrease Normal
	CCDC125	Late Responding Decrease Normal
	XPOT	Late Responding Decrease Normal
	MED12	Late Responding Decrease Normal
	HS6ST3	Late Responding Decrease Normal
	SP1	Late Responding Decrease Normal
	ANKFY1	Late Responding Decrease Normal
	MRTFB	Late Responding Decrease Normal
	ANKRD20A5P	Late Responding Decrease Normal
	FSIP2	Late Responding Decrease Normal
	BTBD8	Late Responding Decrease Normal
	LCOR	Late Responding Decrease Normal
	ZNF107	Late Responding Decrease Normal
	TCF4	Late Responding Decrease Normal
	CRACDL	Late Responding Decrease Normal
	KPNA5	Late Responding Decrease Normal
	SPRED2	Late Responding Decrease Normal
	TCAF1	Late Responding Decrease Normal
	SFMBT2	Late Responding Decrease Normal
	MAP3K3	Late Responding Decrease Normal
	STUM	Late Responding Decrease Normal
	SOX18	Late Responding Decrease Normal
	SAMD13	Late Responding Decrease Normal
	CHIC1	Late Responding Decrease Normal
	HERC2P9	Late Responding Decrease Normal
	STIMATE	Late Responding Decrease Normal
	LEPROT	Late Responding Decrease Normal
	SCART1	Late Responding Decrease Normal
	GOLGA8B	Late Responding Decrease Normal
	SLC26A6	Late Responding Decrease Normal
	RPL7P3	Late Responding Decrease Normal
	FAHD2CP	Late Responding Decrease Normal
	EMBP1	Late Responding Decrease Normal
	HNRNPA1P27	Late Responding Decrease Normal
	ZNF815P	Late Responding Decrease Normal
	C1orf226	Late Responding Decrease Normal
	ACAD11	Late Responding Decrease Normal
	INMT	Late Responding Decrease Normal
	CRYZL2P	Late Responding Decrease Normal
	TMEM150C	Late Responding Decrease Normal
	TRMT9B	Late Responding Decrease Normal
	DPP3	Late Responding Decrease Normal
	EBLN2	Late Responding Decrease Normal
	NBPF12	Late Responding Decrease Normal
	GAS2L2	Late Responding Decrease Normal
	GTF2IP13	Late Responding Decrease Normal
	CASTOR2	Late Responding Decrease Normal
	ADRA2B	Late Responding Decrease Normal
	TBC1D3B	Late Responding Decrease Normal
	DACH1	Late Responding Decrease Normal
	GOLGA8N	Late Responding Decrease Normal
	CYP51A1	Sustained Responding Increase Overweight
	PDK4	Sustained Responding Increase Overweight
	MAP3K14	Sustained Responding Increase Overweight
	MAP3K9	Sustained Responding Increase Overweight
	IFRD1	Sustained Responding Increase Overweight
	CRY1	Sustained Responding Increase Overweight
	ST3GAL1	Sustained Responding Increase Overweight
	ZNF207	Sustained Responding Increase Overweight
	CD9	Sustained Responding Increase Overweight
	HGF	Sustained Responding Increase Overweight
	SH2D2A	Sustained Responding Increase Overweight
	PHF23	Sustained Responding Increase Overweight
	SCML1	Sustained Responding Increase Overweight
	BCAR1	Sustained Responding Increase Overweight
	RELT	Sustained Responding Increase Overweight
	WAPL	Sustained Responding Increase Overweight
	CNN2	Sustained Responding Increase Overweight
	SPEN	Sustained Responding Increase Overweight
	PPP2R5A	Sustained Responding Increase Overweight
	PFKP	Sustained Responding Increase Overweight
	IDI1	Sustained Responding Increase Overweight
	KLF6	Sustained Responding Increase Overweight
	ATP1B3	Sustained Responding Increase Overweight
	MNT	Sustained Responding Increase Overweight
	JMJD6	Sustained Responding Increase Overweight
	AFF4	Sustained Responding Increase Overweight
	P4HA2	Sustained Responding Increase Overweight
	PTGS2	Sustained Responding Increase Overweight
	PICALM	Sustained Responding Increase Overweight
	FOSL2	Sustained Responding Increase Overweight
	FGFR1	Sustained Responding Increase Overweight
	TP53INP2	Sustained Responding Increase Overweight
	ZNF586	Sustained Responding Increase Overweight
	DNAJA1	Sustained Responding Increase Overweight
	B4GALT1	Sustained Responding Increase Overweight
	DYNLL1	Sustained Responding Increase Overweight
	NANS	Sustained Responding Increase Overweight
	CREM	Sustained Responding Increase Overweight
	FKBP5	Sustained Responding Increase Overweight
	CDC7	Sustained Responding Increase Overweight
	CBARP	Sustained Responding Increase Overweight
	GADD45B	Sustained Responding Increase Overweight
	JOSD1	Sustained Responding Increase Overweight
	HMOX1	Sustained Responding Increase Overweight
	PNN	Sustained Responding Increase Overweight
	DNAJC5	Sustained Responding Increase Overweight
	SLCO4A1	Sustained Responding Increase Overweight
	MAPRE1	Sustained Responding Increase Overweight
	MAP1LC3A	Sustained Responding Increase Overweight
	GLA	Sustained Responding Increase Overweight
	MEDAG	Sustained Responding Increase Overweight
	TSC22D1	Sustained Responding Increase Overweight
	CRISPLD2	Sustained Responding Increase Overweight
	SLC7A5	Sustained Responding Increase Overweight
	AQP9	Sustained Responding Increase Overweight
	UBE2W	Sustained Responding Increase Overweight
	NDRG1	Sustained Responding Increase Overweight
	SLC39A14	Sustained Responding Increase Overweight
	MED26	Sustained Responding Increase Overweight
	DNAJC2	Sustained Responding Increase Overweight
	NPTX2	Sustained Responding Increase Overweight
	RHEB	Sustained Responding Increase Overweight
	SEC61B	Sustained Responding Increase Overweight
	CDC37L1	Sustained Responding Increase Overweight
	MAP3K8	Sustained Responding Increase Overweight
	NUFIP2	Sustained Responding Increase Overweight
	LRRC59	Sustained Responding Increase Overweight
	SLC16A6	Sustained Responding Increase Overweight
	PMP22	Sustained Responding Increase Overweight
	EHD1	Sustained Responding Increase Overweight
	CHORDC1	Sustained Responding Increase Overweight
	BIRC2	Sustained Responding Increase Overweight
	CORO1C	Sustained Responding Increase Overweight
	SRSF3	Sustained Responding Increase Overweight
	E2F3	Sustained Responding Increase Overweight
	SLC22A2	Sustained Responding Increase Overweight
	PDE10A	Sustained Responding Increase Overweight
	VEGFA	Sustained Responding Increase Overweight
	ARRDC3	Sustained Responding Increase Overweight
	PPP2CA	Sustained Responding Increase Overweight
	STC2	Sustained Responding Increase Overweight
	CISH	Sustained Responding Increase Overweight
	TFCP2L1	Sustained Responding Increase Overweight
	HSPE1	Sustained Responding Increase Overweight
	IL1R1	Sustained Responding Increase Overweight
	ODC1	Sustained Responding Increase Overweight
	PLEKHB2	Sustained Responding Increase Overweight
	CEBPZ	Sustained Responding Increase Overweight
	RND3	Sustained Responding Increase Overweight
	GADD45A	Sustained Responding Increase Overweight
	RGS2	Sustained Responding Increase Overweight
	PIK3R3	Sustained Responding Increase Overweight
	SLC19A2	Sustained Responding Increase Overweight
	STX12	Sustained Responding Increase Overweight
	CAMSAP2	Sustained Responding Increase Overweight
	C1orf198	Sustained Responding Increase Overweight
	NR4A3	Sustained Responding Increase Overweight
	IRF2BPL	Sustained Responding Increase Overweight
	TGFB3	Sustained Responding Increase Overweight
	ATAD2B	Sustained Responding Increase Overweight
	AVPI1	Sustained Responding Increase Overweight
	HSPH1	Sustained Responding Increase Overweight
	TNFRSF10B	Sustained Responding Increase Overweight
	CHST3	Sustained Responding Increase Overweight
	NR4A1	Sustained Responding Increase Overweight
	TUBA1B	Sustained Responding Increase Overweight
	AGO2	Sustained Responding Increase Overweight
	CKS2	Sustained Responding Increase Overweight
	ACSL3	Sustained Responding Increase Overweight
	SDC4	Sustained Responding Increase Overweight
	DDX27	Sustained Responding Increase Overweight
	TREM1	Sustained Responding Increase Overweight
	CDKN1A	Sustained Responding Increase Overweight
[truncated: 1,584 more rows]

## Sheet: Supplemental Table 1G
	Table S1G. Differentially expressed genes in skeletal muscle from long-term exercise intervention in mouse and human.
	Gene_Symbol	Group
	ABAT	exercise HMDP
	TTC9	exercise HMDP
	NDRG4	exercise HMDP
	MYL6B	exercise HMDP
	AGRP	exercise HMDP
	TM6SF1	exercise HMDP
	HES6	exercise HMDP
	NR4A3	exercise HMDP
	ARPP21	exercise HMDP
	NXN	exercise HMDP
	SMTNL1	exercise HMDP
	FAM181B	exercise HMDP
	SBK3	exercise HMDP
	FHL1	exercise HMDP
	CCDC189	exercise HMDP
	TXNRD1	exercise HMDP
	GRB14	exercise HMDP
	FGD3	exercise HMDP
	FOXRED1	exercise HMDP
	NA	exercise HMDP
	KYAT1	exercise HMDP
	RETSAT	exercise HMDP
	C1orf100	exercise HMDP
	DUSP16	exercise HMDP
	OSBPL1A	exercise HMDP
	PGM5	exercise HMDP
	ACY3	exercise HMDP
	H1-4	exercise HMDP
	FGFRL1	exercise HMDP
	MTARC1	exercise HMDP
	IQSEC2	exercise HMDP
	DHRS4	exercise HMDP
	PLK3	exercise HMDP
	ZP2	exercise HMDP
	GOT2	exercise HMDP
	WIF1	exercise HMDP
	RGS4	exercise HMDP
	MB	exercise HMDP
	C10orf88	exercise HMDP
	MVP	exercise HMDP
	RRAGD	exercise HMDP
	TMEM86A	exercise HMDP
	CRYBB1	exercise HMDP
	PLXNB3	exercise HMDP
	ELAVL1	exercise HMDP
	MYOM3	exercise HMDP
	SH2D4A	exercise HMDP
	ANGPTL7	exercise HMDP
	GALNT5	exercise HMDP
	PIFO	exercise HMDP
	SEC61A2	exercise HMDP
	SBK2	exercise HMDP
	PGPEP1	exercise HMDP
	EPB41L4B	exercise HMDP
	SBK1	exercise HMDP
	ART5	exercise HMDP
	APBB1	exercise HMDP
	TMEM25	exercise HMDP
	SELENBP1	exercise HMDP
	TNFRSF12A	exercise HMDP
	DHRS11	exercise HMDP
	EGR1	exercise HMDP
	SERPINA12	exercise HMDP
	TMEM82	exercise HMDP
	CYBRD1	exercise HMDP
	TGFB2	exercise HMDP
	IMPA2	exercise HMDP
	ELOVL3	exercise HMDP
	ADAMTS1	exercise HMDP
	MAP2K3	exercise HMDP
	APOLD1	exercise HMDP
	AKR1B10	exercise HMDP
	PARS2	exercise HMDP
	KCNG4	exercise HMDP
	DHRS3	exercise HMDP
	CYB5R3	exercise HMDP
	CYTH1	exercise HMDP
	ABLIM1	exercise HMDP
	PRKAB2	exercise HMDP
	FZD9	exercise HMDP
	P3H2	exercise HMDP
	SLC37A1	exercise HMDP
	GNB1L	exercise HMDP
	COQ4	exercise HMDP
	FZD10	exercise HMDP
	CRYBA4	exercise HMDP
	HSPA5	exercise HMDP
	TNPO3	exercise HMDP
	UQCRC1	exercise HMDP
	UCP1	exercise HMDP
	PCP4L1	exercise HMDP
	MAB21L1	exercise HMDP
	DPF3	exercise HMDP
	DCUN1D4	exercise HMDP
	THRSP	exercise HMDP
	CLSTN3	exercise HMDP
	DKK3	exercise HMDP
	WLS	exercise HMDP
	IFRD1	exercise HMDP
	CABP7	exercise HMDP
	MAP1LC3A	exercise HMDP
	COQ6	exercise HMDP
	LETM1	exercise HMDP
	TEAD4	exercise HMDP
	MRPL10	exercise HMDP
	LSM12	exercise HMDP
	HTRA2	exercise HMDP
	FBH1	exercise HMDP
	PLIN2	exercise HMDP
	NUP50	exercise HMDP
	PISD	exercise HMDP
	SMTN	exercise HMDP
	MSTO1	exercise HMDP
	SYP	exercise HMDP
	SMIM3	exercise HMDP
	TMEM39A	exercise HMDP
	CLDN15	exercise HMDP
	DPP3	exercise HMDP
	TUFM	exercise HMDP
	GRAP	exercise HMDP
	SHISAL1	exercise HMDP
	KLHL10	exercise HMDP
	SLC25A34	exercise HMDP
	MYLK3	exercise HMDP
	GID4	exercise HMDP
	DUSP1	exercise HMDP
	BMF	exercise HMDP
	MDH2	exercise HMDP
	AGPAT2	exercise HMDP
	MVK	exercise HMDP
	SLC31A1	exercise HMDP
	SERPINB1	exercise HMDP
	GSTK1	exercise HMDP
	ANKLE2	exercise HMDP
	PM20D1	exercise HMDP
	THBS1	exercise HMDP
	PMM1	exercise HMDP
	SEC23A	exercise HMDP
	GNB4	exercise HMDP
	WBP1	exercise HMDP
	TOB1	exercise HMDP
	LRRC36	exercise HMDP
	POLN	exercise HMDP
	ERAP1	exercise HMDP
	RBCK1	exercise HMDP
	ZBED4	exercise HMDP
	ATP13A5	exercise HMDP
	ADRA2B	exercise HMDP
	THAP2	exercise HMDP
	F11R	exercise HMDP
	C21orf58	exercise HMDP
	GSTT2	exercise HMDP
	TSEN34	exercise HMDP
	RECQL4	exercise HMDP
	CABCOCO1	exercise HMDP
	RAB15	exercise HMDP
	SLC16A2	exercise HMDP
	NALCN	exercise HMDP
	C20orf27	exercise HMDP
	SLC2A5	exercise HMDP
	UGP2	exercise HMDP
	SENP2	exercise HMDP
	DDTL	exercise HMDP
	DDT	exercise HMDP
	CLIC5	exercise HMDP
	SH3D21	exercise HMDP
	CIDEA	exercise HMDP
	EGFL6	exercise HMDP
	REL	exercise HMDP
	SMURF2	exercise HMDP
	ARL2BP	exercise HMDP
	IFT27	exercise HMDP
	NAPG	exercise HMDP
	GZMA	exercise HMDP
	TNNI3	exercise HMDP
	RGS3	exercise HMDP
	SPAG4	exercise HMDP
	KHDRBS3	exercise HMDP
	KCTD9	exercise HMDP
	MAPK9	exercise HMDP
	C1orf21	exercise HMDP
	RDH10	exercise HMDP
	VCAN	exercise HMDP
	GOLPH3	exercise HMDP
	PTP4A1	exercise HMDP
	HSBP1L1	exercise HMDP
	COQ8B	exercise HMDP
	PALMD	exercise HMDP
	MEX3C	exercise HMDP
	ACTN2	exercise HMDP
	SLC25A1	exercise HMDP
	IRF1	exercise HMDP
	NOG	exercise HMDP
	COASY	exercise HMDP
	RNF207	exercise HMDP
	BMP3	exercise HMDP
	ADO	exercise HMDP
	BDKRB2	exercise HMDP
	MRPS5	exercise HMDP
	P4HA1	exercise HMDP
	ARCN1	exercise HMDP
	LMO1	exercise HMDP
	ETHE1	exercise HMDP
	ZKSCAN4	exercise HMDP
	EVC2	exercise HMDP
	ZNF180	exercise HMDP
	SSBP4	exercise HMDP
	PSMB9	exercise HMDP
	DDX19B	exercise HMDP
	SEPTIN9	exercise HMDP
	ACOX2	exercise HMDP
	GPAT3	exercise HMDP
	OXLD1	exercise HMDP
	CCDC159	exercise HMDP
	ALDH3A2	exercise HMDP
	CTSB	exercise HMDP
	ZFAND5	exercise HMDP
	FEM1B	exercise HMDP
	LZTS1	exercise HMDP
	CDKN2D	exercise HMDP
	HSP90B1	exercise HMDP
	PCBP3	exercise HMDP
	ALDH1L1	exercise HMDP
	SIRT4	exercise HMDP
	CNBD2	exercise HMDP
	TCAIM	exercise HMDP
	MCAT	exercise HMDP
	UCKL1	exercise HMDP
	PAPOLA	exercise HMDP
	YWHAZ	exercise HMDP
	GUSB	exercise HMDP
	ELMOD3	exercise HMDP
	DBNL	exercise HMDP
	TMEM116	exercise HMDP
	DDX21	exercise HMDP
	MFSD8	exercise HMDP
	CYP1A1	exercise HMDP
	XIRP1	exercise HMDP
	TXNRD3	exercise HMDP
	SLFN12L	exercise HMDP
	USP38	exercise HMDP
	ACSF3	exercise HMDP
	TREX1	exercise HMDP
	TKFC	exercise HMDP
	TSC22D2	exercise HMDP
	RPUSD3	exercise HMDP
	CCN1	exercise HMDP
	TRAPPC8	exercise HMDP
	LGI2	exercise HMDP
	CLIP1	exercise HMDP
	AMD1	exercise HMDP
	LOXL4	exercise HMDP
	MKX	exercise HMDP
	CELF2	exercise HMDP
	KERA	exercise HMDP
	PHETA1	exercise HMDP
	ALDH3B1	exercise HMDP
	MTCH1	exercise HMDP
	ASPHD2	exercise HMDP
	DEDD2	exercise HMDP
	TPPP3	exercise HMDP
	ADORA2A	exercise HMDP
	TIAM1	exercise HMDP
	ZDHHC4	exercise HMDP
	MAPK1IP1L	exercise HMDP
	CACNA1A	exercise HMDP
	RYBP	exercise HMDP
	KCNIP2	exercise HMDP
	PAOX	exercise HMDP
	METTL27	exercise HMDP
	MTIF3	exercise HMDP
	CNEP1R1	exercise HMDP
	FOS	exercise HMDP
	S100A1	exercise HMDP
	GPR137C	exercise HMDP
	NUDT4B	exercise HMDP
	NUDT4	exercise HMDP
	EXOC3L4	exercise HMDP
	PBX2	exercise HMDP
	CMTR2	exercise HMDP
	LEPR	exercise HMDP
	GFPT1	exercise HMDP
	RAB4B	exercise HMDP
	RAB4B-EGLN2	exercise HMDP
	HDHD5	exercise HMDP
	CYC1	exercise HMDP
	METTL16	exercise HMDP
	ALDOB	exercise HMDP
	ANAPC7	exercise HMDP
	TMEM209	exercise HMDP
	BMP2K	exercise HMDP
	USH1G	exercise HMDP
	MSMP	exercise HMDP
	TADA2B	exercise HMDP
	FARS2	exercise HMDP
	TRAFD1	exercise HMDP
	FBXO36	exercise HMDP
	PGLS	exercise HMDP
	SEMA3D	exercise HMDP
	WDR91	exercise HMDP
	EXOC2	exercise HMDP
	ACAT2	exercise HMDP
	CANX	exercise HMDP
	STRBP	exercise HMDP
	CELA1	exercise HMDP
	LGALSL	exercise HMDP
	STIM2	exercise HMDP
	PTPRZ1	exercise HMDP
	TMIE	exercise HMDP
	INSYN2A	exercise HMDP
	SERHL2	exercise HMDP
	ECI2	exercise HMDP
	TAF1A	exercise HMDP
	COX6A1	exercise HMDP
	RBM45	exercise HMDP
	DLAT	exercise HMDP
	SDR42E2	exercise HMDP
	BHMT	exercise HMDP
	ARSK	exercise HMDP
	EDRF1	exercise HMDP
	UBE2Q2	exercise HMDP
	ATP8A2	exercise HMDP
	SLC25A3	exercise HMDP
	CTSF	exercise HMDP
	MAGT1	exercise HMDP
	ABCA6	exercise HMDP
	NCAN	exercise HMDP
	LTV1	exercise HMDP
	ILDR1	exercise HMDP
	DSE	exercise HMDP
	CHTF18	exercise HMDP
	KNG1	exercise HMDP
	SEZ6	exercise HMDP
	ROGDI	exercise HMDP
	ALG2	exercise HMDP
	ESR1	exercise HMDP
	COCH	exercise HMDP
	TDRD9	exercise HMDP
	DHRS7	exercise HMDP
	KCTD6	exercise HMDP
	CPEB1	exercise HMDP
	SSR3	exercise HMDP
	IDH2	exercise HMDP
	TIAL1	exercise HMDP
	LZTS3	exercise HMDP
	WDR93	exercise HMDP
	TTC12	exercise HMDP
	ERFE	exercise HMDP
	CEND1	exercise HMDP
	BCKDHA	exercise HMDP
	MOCS3	exercise HMDP
	MYC	exercise HMDP
	PPID	exercise HMDP
	MINDY4	exercise HMDP
	QKI	exercise HMDP
	TMEM170B	exercise HMDP
	SLC5A3	exercise HMDP
	NTNG2	exercise HMDP
	HAGH	exercise HMDP
	PLEKHO1	exercise HMDP & MyoGlu: Normal
	ADAMTS8	exercise HMDP & MyoGlu: Normal
	RRM2	exercise HMDP & MyoGlu: Normal
	FRZB	exercise HMDP & MyoGlu: Normal
	NPTN	exercise HMDP & MyoGlu: Normal
	NAA25	exercise HMDP & MyoGlu: Normal
	ACOT7	exercise HMDP & MyoGlu: Normal
	PLIN3	exercise HMDP & MyoGlu: Normal
	ACADL	exercise HMDP & MyoGlu: Normal
	SLC38A10	exercise HMDP & MyoGlu: Normal
	HPDL	exercise HMDP & MyoGlu: Normal
	CHRDL1	exercise HMDP & MyoGlu: Normal
	HCFC1R1	exercise HMDP & MyoGlu: Normal
	COL11A1	exercise HMDP & MyoGlu: Normal
	PLB1	exercise HMDP & MyoGlu: Normal
	NOC3L	exercise HMDP & MyoGlu: Normal
	PRDX6	exercise HMDP & MyoGlu: Normal
	LONRF1	exercise HMDP & MyoGlu: Normal
	NAA16	exercise HMDP & MyoGlu: Normal
	GRAPL	exercise HMDP & MyoGlu: Normal
	ALDH2	exercise HMDP & MyoGlu: Normal
	GSTT2B	exercise HMDP & MyoGlu: Normal
	SNCAIP	exercise HMDP & MyoGlu: Normal
	ACLY	exercise HMDP & MyoGlu: Normal
	PLXDC1	exercise HMDP & MyoGlu: Normal
	HNRNPH1	exercise HMDP & MyoGlu: Normal
	DDX19A	exercise HMDP & MyoGlu: Normal
	MIF	exercise HMDP & MyoGlu: Normal
	PHYH	exercise HMDP & MyoGlu: Normal
	HMG20B	exercise HMDP & MyoGlu: Normal
	NUP153	exercise HMDP & MyoGlu: Normal
	TMEM53	exercise HMDP & MyoGlu: Normal
	SLFN12	exercise HMDP & MyoGlu: Normal
	ATP5F1D	exercise HMDP & MyoGlu: Normal
	HRH1	exercise HMDP & MyoGlu: Normal
	UBTD2	exercise HMDP & MyoGlu: Normal
	YTHDF2	exercise HMDP & MyoGlu: Normal
	IFNAR2	exercise HMDP & MyoGlu: Normal
	STMN3	exercise HMDP & MyoGlu: Normal
	MICU1	exercise HMDP & MyoGlu: Normal
	IBTK	exercise HMDP & MyoGlu: Normal
	ZNF317	exercise HMDP & MyoGlu: Normal
	CLDND1	exercise HMDP & MyoGlu: Normal
	PCGF5	exercise HMDP & MyoGlu: Normal
	PLP1	exercise HMDP & MyoGlu: Normal
	LGMN	exercise HMDP & MyoGlu: Normal
	ZNF770	exercise HMDP & MyoGlu: Normal
	ASH2L	exercise HMDP & MyoGlu: Normal
	CDV3	exercise HMDP & MyoGlu: Normal
	ENO1	exercise HMDP & MyoGlu: Normal
	GNL3	exercise HMDP & MyoGlu: Normal
	ANKDD1A	MyoGlu: Normal
	CLEC10A	MyoGlu: Normal
	BANF1	MyoGlu: Normal
	TOP2A	MyoGlu: Normal
	SAP18	MyoGlu: Normal
	NA	MyoGlu: Normal
	EIF2S2	MyoGlu: Normal
	MPEG1	MyoGlu: Normal
	CETP	MyoGlu: Normal
	COL6A2	MyoGlu: Normal
	MED23	MyoGlu: Normal
	RPL38	MyoGlu: Normal
	VSIG4	MyoGlu: Normal
	S100A16	MyoGlu: Normal
	CLEC11A	MyoGlu: Normal
	RPL23AP42	MyoGlu: Normal
	GMFG	MyoGlu: Normal
	DOK4	MyoGlu: Normal
	EMILIN1	MyoGlu: Normal
	MGAT5	MyoGlu: Normal
	MKI67	MyoGlu: Normal
	RPL27	MyoGlu: Normal
	RPL36	MyoGlu: Normal
	PARVG	MyoGlu: Normal
	LAMC1	MyoGlu: Normal
	MAST4	MyoGlu: Normal
	ARPC5	MyoGlu: Normal
	PRKX	MyoGlu: Normal
	CORO7	MyoGlu: Normal
	SMU1	MyoGlu: Normal
	MMP2	MyoGlu: Normal
	UBAC2	MyoGlu: Normal
	WBP11	MyoGlu: Normal
	FKBP10	MyoGlu: Normal
	NECAP1	MyoGlu: Normal
	HNRNPH3	MyoGlu: Normal
	PTPRE	MyoGlu: Normal
	RPL37A	MyoGlu: Normal
	C9orf16	MyoGlu: Normal
	EIF1	MyoGlu: Normal
	DAB2	MyoGlu: Normal
	RPL24	MyoGlu: Normal
	SAPCD2	MyoGlu: Normal
	DENND2A	MyoGlu: Normal
	AAAS	MyoGlu: Normal
	IGSF3	MyoGlu: Normal
	OXER1	MyoGlu: Normal
	SIGLEC1	MyoGlu: Normal
	S100A6	MyoGlu: Normal
	NGDN	MyoGlu: Normal
	COL6A3	MyoGlu: Normal
	UBE2B	MyoGlu: Normal
	GEMIN2	MyoGlu: Normal
	ATRN	MyoGlu: Normal
	CCDC80	MyoGlu: Normal
	BAG2	MyoGlu: Normal
	OTOF	MyoGlu: Normal
	NAP1L4	MyoGlu: Normal
	MRPL50	MyoGlu: Normal
	GAS2L3	MyoGlu: Normal
	CYB5D2	MyoGlu: Normal
	MS4A6A	MyoGlu: Normal
	RASSF2	MyoGlu: Normal
	UBE2V2	MyoGlu: Normal
	STARD9	MyoGlu: Normal
	CHST1	MyoGlu: Normal
	ASAP2	MyoGlu: Normal
	MRC2	MyoGlu: Normal
	MPP5	MyoGlu: Normal
	PSMB1	MyoGlu: Normal
	CPA4	MyoGlu: Normal
	RGL1	MyoGlu: Normal
	ANP32E	MyoGlu: Normal
	PNMA8B	MyoGlu: Normal
	TYROBP	MyoGlu: Normal
	RGR	MyoGlu: Normal
	CACNG8	MyoGlu: Normal
	COL6A6	MyoGlu: Normal
	CAMKK2	MyoGlu: Normal
	TIMP2	MyoGlu: Normal
	EPM2A	MyoGlu: Normal
	RCC2	MyoGlu: Normal
	EDF1	MyoGlu: Normal
	MARCKS	MyoGlu: Normal
	LHFPL2	MyoGlu: Normal
	LAMA2	MyoGlu: Normal
	NRP2	MyoGlu: Normal
	C14orf39	MyoGlu: Normal
	MTR	MyoGlu: Normal
	OLFML3	MyoGlu: Normal
	SNRNP35	MyoGlu: Normal
	MCFD2	MyoGlu: Normal
	PPIB	MyoGlu: Normal
	RPL34	MyoGlu: Normal
	RPS8	MyoGlu: Normal
	LAMA3	MyoGlu: Normal
	GPSM2	MyoGlu: Normal
	CTSK	MyoGlu: Normal
	KIF4A	MyoGlu: Normal
	EIF1AX	MyoGlu: Normal
	FSTL1	MyoGlu: Normal
	IFI6	MyoGlu: Normal
	LY6H	MyoGlu: Normal
	STAU1	MyoGlu: Normal
	SYNM	MyoGlu: Normal
	CAPN6	MyoGlu: Normal
	IL1R2	MyoGlu: Normal
	PDAP1	MyoGlu: Normal
	ADAM12	MyoGlu: Normal
	RPL23A	MyoGlu: Normal
	U2SURP	MyoGlu: Normal
	RRBP1	MyoGlu: Normal
	ANTXR1	MyoGlu: Normal
	GTF3C5	MyoGlu: Normal
	NOTCH4	MyoGlu: Normal
	ANLN	MyoGlu: Normal
	LRP1	MyoGlu: Normal
	RPL9	MyoGlu: Normal
	PEX19	MyoGlu: Normal
	PARP8	MyoGlu: Normal
	NAALADL1	MyoGlu: Normal
	COL6A1	MyoGlu: Normal
	MOXD1	MyoGlu: Normal
	MFSD6	MyoGlu: Normal
	TOMM5	MyoGlu: Normal
	IGF1	MyoGlu: Normal
	TGIF2	MyoGlu: Normal
	RAB5B	MyoGlu: Normal
	SLC43A3	MyoGlu: Normal
	FCGR2A	MyoGlu: Normal
	CAPN5	MyoGlu: Normal
	PTHLH	MyoGlu: Normal
	ITGBL1	MyoGlu: Normal
	CPSF7	MyoGlu: Normal
	TSHZ3	MyoGlu: Normal
	E2F1	MyoGlu: Normal
	NETO2	MyoGlu: Normal
	CSF1R	MyoGlu: Normal
	FCGR2B	MyoGlu: Normal
	MIEN1	MyoGlu: Normal
	TCF7L1	MyoGlu: Normal
	HSPA6	MyoGlu: Normal
	THAP9	MyoGlu: Normal
	ADAP2	MyoGlu: Normal
	CPXM1	MyoGlu: Normal
	CLDN12	MyoGlu: Normal
	KHDRBS1	MyoGlu: Normal
	SRP54	MyoGlu: Normal
	SHTN1	MyoGlu: Normal
	EMILIN3	MyoGlu: Normal
	SNRPC	MyoGlu: Normal
	UBE2N	MyoGlu: Normal
	NRN1	MyoGlu: Normal
	CARD6	MyoGlu: Normal
	CYB561	MyoGlu: Normal
	ZNF7	MyoGlu: Normal
	PRSS12	MyoGlu: Normal
	DYNLL2	MyoGlu: Normal
	CRBN	MyoGlu: Normal
	RPL8	MyoGlu: Normal
	KAT5	MyoGlu: Normal
	LYRM1	MyoGlu: Normal
	PLTP	MyoGlu: Normal
	CD14	MyoGlu: Normal
	FCGR1A	MyoGlu: Normal
	ZNF280D	MyoGlu: Normal
	C3orf70	MyoGlu: Normal
	DENND6B	MyoGlu: Normal
	ST6GAL1	MyoGlu: Normal
	PSMB4	MyoGlu: Normal
	CEPT1	MyoGlu: Normal
	FKBP3	MyoGlu: Normal
	CAMK4	MyoGlu: Normal
	SLC2A10	MyoGlu: Normal
	CLIC1	MyoGlu: Normal
	EIF2B5	MyoGlu: Normal
	RAMAC	MyoGlu: Normal
	HLA-DPB1	MyoGlu: Normal
	PAICS	MyoGlu: Normal
	CD68	MyoGlu: Normal
	MRPL20	MyoGlu: Normal
	BRF2	MyoGlu: Normal
	PRR5L	MyoGlu: Normal
	PTGDS	MyoGlu: Normal
	ZNF146	MyoGlu: Normal
	RPL39	MyoGlu: Normal
	TRIAP1	MyoGlu: Normal
	KNL1	MyoGlu: Normal
	IGHV5-51	MyoGlu: Normal
	AKT3	MyoGlu: Normal
	SYK	MyoGlu: Normal
	OTUD6B	MyoGlu: Normal
	RIN3	MyoGlu: Normal
	RPS27L	MyoGlu: Normal
	YPEL4	MyoGlu: Normal
	PKIA	MyoGlu: Normal
	SNRNP70	MyoGlu: Normal
	YWHAG	MyoGlu: Normal
	RPS24	MyoGlu: Normal
	NAPSB	MyoGlu: Normal
	ZNF330	MyoGlu: Normal
	MED29	MyoGlu: Normal
	LSM5	MyoGlu: Normal
	ARRDC1	MyoGlu: Normal
	C1QA	MyoGlu: Normal
	HLA-C	MyoGlu: Normal
	KCNC4	MyoGlu: Normal
	CDC37	MyoGlu: Normal
	PRMT2	MyoGlu: Normal
	BHLHE22	MyoGlu: Normal
	C1QC	MyoGlu: Normal
	PCOLCE	MyoGlu: Normal
	F10	MyoGlu: Normal
	SNX3	MyoGlu: Normal
	CNOT1	MyoGlu: Normal
	ANXA1	MyoGlu: Normal
	STK32B	MyoGlu: Normal
	FBN1	MyoGlu: Normal
	VPS72	MyoGlu: Normal
	OSTF1	MyoGlu: Normal
	NHSL1	MyoGlu: Normal
	TONSL	MyoGlu: Normal
	UBE2L3	MyoGlu: Normal
	FUNDC2	MyoGlu: Normal
	ARHGAP4	MyoGlu: Normal
	H1-0	MyoGlu: Normal
	CFH	MyoGlu: Normal
	UNC5A	MyoGlu: Normal
	BCCIP	MyoGlu: Normal
	MYLK4	MyoGlu: Normal
	CCND2	MyoGlu: Normal
	DLK1	MyoGlu: Normal
	C11orf1	MyoGlu: Normal
	DDX1	MyoGlu: Normal
	KHDC4	MyoGlu: Normal
	CALM3	MyoGlu: Normal
	EIF1B	MyoGlu: Normal
	ABT1	MyoGlu: Normal
	CD44	MyoGlu: Normal
	CNPY3	MyoGlu: Normal
	MYO9B	MyoGlu: Normal
	ABHD3	MyoGlu: Normal
	LUM	MyoGlu: Normal
	TMX2	MyoGlu: Normal
	B3GNT9	MyoGlu: Normal
	WDR45	MyoGlu: Normal
	CLEC3B	MyoGlu: Normal
	H1-9P	MyoGlu: Normal
	MMP23B	MyoGlu: Normal
	SFRP4	MyoGlu: Normal
	MAML1	MyoGlu: Normal
	GBA2	MyoGlu: Normal
	RAP2B	MyoGlu: Normal
	HMGN2	MyoGlu: Normal
	AAMDC	MyoGlu: Normal
	CHMP6	MyoGlu: Normal
	FGL2	MyoGlu: Normal
	TLR7	MyoGlu: Normal
	CLEC5A	MyoGlu: Normal
	LY86	MyoGlu: Normal
	ST8SIA2	MyoGlu: Normal
	EXOSC9	MyoGlu: Normal
	LSM3	MyoGlu: Normal
	RHOJ	MyoGlu: Normal
	PFDN5	MyoGlu: Normal
	YIPF7	MyoGlu: Normal
	PURA	MyoGlu: Normal
	DAP	MyoGlu: Normal
	DDX6	MyoGlu: Normal
	PFDN2	MyoGlu: Normal
	ANXA2	MyoGlu: Normal
	TIMP1	MyoGlu: Normal
	VTA1	MyoGlu: Normal
	USP16	MyoGlu: Normal
	POMT2	MyoGlu: Normal
	AHSA1	MyoGlu: Normal
	METTL21C	MyoGlu: Normal
	YME1L1	MyoGlu: Normal
	MED21	MyoGlu: Normal
	TMED5	MyoGlu: Normal
	PRPS1	MyoGlu: Normal
	CTSZ	MyoGlu: Normal
	ACSF2	MyoGlu: Normal
	RASAL3	MyoGlu: Normal
	CHSY3	MyoGlu: Normal
	NDUFB4	MyoGlu: Normal
	ELOVL2	MyoGlu: Normal
	FBL	MyoGlu: Normal
	VBP1	MyoGlu: Normal
	ASCL5	MyoGlu: Normal
	PDE1B	MyoGlu: Normal
	ADAMTSL2	MyoGlu: Normal
	CEP164	MyoGlu: Normal
	BCLAF3	MyoGlu: Normal
	PSMD7	MyoGlu: Normal
	SLC35G1	MyoGlu: Normal
	OXSR1	MyoGlu: Normal
	PTPRN2	MyoGlu: Normal
	RPL5	MyoGlu: Normal
	PCSK6	MyoGlu: Normal
	SUPT16H	MyoGlu: Normal
	TRMT13	MyoGlu: Normal
	ST8SIA4	MyoGlu: Normal
	ITIH2	MyoGlu: Normal
	HRC	MyoGlu: Normal
	ZNF197	MyoGlu: Normal
	EXOSC8	MyoGlu: Normal
	FLT3	MyoGlu: Normal
	GLIPR2	MyoGlu: Normal
	BAG6	MyoGlu: Normal
	CCR5	MyoGlu: Normal
	HTR7P1	MyoGlu: Normal
	PARP2	MyoGlu: Normal
	PILRB	MyoGlu: Normal
	SCT	MyoGlu: Normal
	PPP4R1	MyoGlu: Normal
	GAL3ST4	MyoGlu: Normal
	CERCAM	MyoGlu: Normal
	CD1C	MyoGlu: Normal
	SESTD1	MyoGlu: Normal
	CYP7B1	MyoGlu: Normal
	VRK3	MyoGlu: Normal
	ADGRA2	MyoGlu: Normal
	KITLG	MyoGlu: Normal
	RPL12P38	MyoGlu: Normal
	OIT3	MyoGlu: Normal
	SRSF7	MyoGlu: Normal
	CMTM3	MyoGlu: Normal
	MPV17L	MyoGlu: Normal
	CD151	MyoGlu: Normal
	FAM102B	MyoGlu: Normal
	FGD5	MyoGlu: Normal
	PTK7	MyoGlu: Normal
	CD74	MyoGlu: Normal
	PSMC6	MyoGlu: Normal
	FBXO17	MyoGlu: Normal
	FYB2	MyoGlu: Normal
	CYBB	MyoGlu: Normal
	FAIM2	MyoGlu: Normal
	ZCCHC17	MyoGlu: Normal
	PYCARD	MyoGlu: Normal
	CLHC1	MyoGlu: Normal
	RBM12	MyoGlu: Normal
	RIOK3	MyoGlu: Normal
	ZNF556	MyoGlu: Normal
	FYCO1	MyoGlu: Normal
	ALDH8A1	MyoGlu: Normal
	RBM22	MyoGlu: Normal
	HNRNPK	MyoGlu: Normal
	RGS19	MyoGlu: Normal
	TPD52L2	MyoGlu: Normal
	CENPF	MyoGlu: Normal
	CYTH4	MyoGlu: Normal
	ABI3BP	MyoGlu: Normal
	SHPRH	MyoGlu: Normal
	RCBTB1	MyoGlu: Normal
	FAM171B	MyoGlu: Normal
	SPI1	MyoGlu: Normal
	TMEM50B	MyoGlu: Normal
	ZNF638	MyoGlu: Normal
	S100A4	MyoGlu: Normal
	UPF2	MyoGlu: Normal
	EXOSC2	MyoGlu: Normal
	PFDN6	MyoGlu: Normal
	ADAT1	MyoGlu: Normal
	TRPV2	MyoGlu: Normal
	AK2	MyoGlu: Normal
	DMRT3	MyoGlu: Normal
	SNRPG	MyoGlu: Normal
	PLIN4	MyoGlu: Normal
	CCNT2	MyoGlu: Normal
	ERH	MyoGlu: Normal
	UBE2E1	MyoGlu: Normal
	TNFRSF14	MyoGlu: Normal
	UBBP4	MyoGlu: Normal
	SEMA4A	MyoGlu: Normal
	TSC22D1	MyoGlu: Normal
	ABHD15	MyoGlu: Normal
	MAML2	MyoGlu: Normal
	TSTD1	MyoGlu: Normal
	TLR2	MyoGlu: Normal
	SPOP	MyoGlu: Normal
	THYN1	MyoGlu: Normal
	NAGLU	MyoGlu: Normal
	TTC21A	MyoGlu: Normal
	SMCO1	MyoGlu: Normal
	USP35	MyoGlu: Normal
	DPY30	MyoGlu: Normal
	FAM124A	MyoGlu: Normal
	HEPH	MyoGlu: Normal
	FAM111A	MyoGlu: Normal
	CKM	MyoGlu: Normal
	LRRC47	MyoGlu: Normal
	SPDYE16	MyoGlu: Normal
	RPRD2	MyoGlu: Normal
	SLC4A1AP	MyoGlu: Normal
	ZC3H15	MyoGlu: Normal
	CHST14	MyoGlu: Normal
	ULBP1	MyoGlu: Normal
	CKAP2L	MyoGlu: Normal
	PDE4C	MyoGlu: Normal
	SCAF8	MyoGlu: Normal
	SCN11A	MyoGlu: Normal
	DCUN1D2	MyoGlu: Normal
	UPF1	MyoGlu: Normal
	PHETA2	MyoGlu: Normal
	CWC25	MyoGlu: Normal
	ZDHHC11B	MyoGlu: Normal
	RBM26	MyoGlu: Normal
	TIMELESS	MyoGlu: Normal
	TRIM59	MyoGlu: Normal
	GFOD2	MyoGlu: Normal
	ITGB2	MyoGlu: Normal
	CCT3	MyoGlu: Normal
	APLN	MyoGlu: Normal
	ZNF484	MyoGlu: Normal
	RPS4Y1	MyoGlu: Normal
	MILR1	MyoGlu: Normal
	GSPT1	MyoGlu: Normal
	MRPL27	MyoGlu: Normal
	SMYD1	MyoGlu: Normal
	NCOA4	MyoGlu: Normal
	SNRPA	MyoGlu: Normal
	CCER2	MyoGlu: Normal
	VANGL1	MyoGlu: Normal
	ADAMTS2	MyoGlu: Normal
	CHURC1	MyoGlu: Normal
	ARHGEF1	MyoGlu: Normal
	CNDP2	MyoGlu: Normal
	XPNPEP2	MyoGlu: Normal
	JMJD6	MyoGlu: Normal
	PLOD1	MyoGlu: Normal
	FAM133B	MyoGlu: Normal
	RNASEH1	MyoGlu: Normal
	ZMYND15	MyoGlu: Normal
	PPWD1	MyoGlu: Normal
	PCID2	MyoGlu: Normal
	VAV2	MyoGlu: Normal
	OGN	MyoGlu: Normal
	APOL2	MyoGlu: Normal
	OR1A1	MyoGlu: Normal
	SEPTIN8	MyoGlu: Normal
	C1orf52	MyoGlu: Normal
	CPXM2	MyoGlu: Normal
	NLRC4	MyoGlu: Normal
	AURKC	MyoGlu: Normal
	NPRL2	MyoGlu: Normal
	DKC1	MyoGlu: Normal
	THEMIS2	MyoGlu: Normal
	LDLRAD3	MyoGlu: Normal
	CPLX1	MyoGlu: Normal
	UTP11	MyoGlu: Normal
	NDUFB11	MyoGlu: Normal
	ITGB5	MyoGlu: Normal
	MRPL54	MyoGlu: Normal
	KCND3	MyoGlu: Normal
	DPM1	MyoGlu: Normal
	ANKHD1	MyoGlu: Normal
	ASTN1	MyoGlu: Normal
	UPF3A	MyoGlu: Normal
	PTER	MyoGlu: Normal
	SYDE1	MyoGlu: Normal
	MTG2	MyoGlu: Normal
	SPDEF	MyoGlu: Normal
	ZCCHC8	MyoGlu: Normal
	DBIL5P	MyoGlu: Normal
	TARS3	MyoGlu: Normal
	TMEM9	MyoGlu: Normal
	ELL	MyoGlu: Normal
	CYBC1	MyoGlu: Normal
	VCPIP1	MyoGlu: Normal
	GSR	MyoGlu: Normal
	SLC40A1	MyoGlu: Normal
	ORAI3	MyoGlu: Normal
	PAIP2B	MyoGlu: Normal
	ST3GAL4	MyoGlu: Normal
	RINT1	MyoGlu: Normal
	ARRB2	MyoGlu: Normal
	HOXD1	MyoGlu: Normal
	CNPY4	MyoGlu: Normal
	MBOAT2	MyoGlu: Normal
	PLGLB1	MyoGlu: Normal
	RPS18	MyoGlu: Normal
	SNX1	MyoGlu: Normal
	POLD2	MyoGlu: Normal
	CCNT1	MyoGlu: Normal
	PRMT5	MyoGlu: Normal
	EMILIN2	MyoGlu: Normal
	SH3BP4	MyoGlu: Normal
	AGAP9	MyoGlu: Normal
	COL28A1	MyoGlu: Normal
	PNPLA4	MyoGlu: Normal
	PCMTD1	MyoGlu: Normal
	EIF4A2P3	MyoGlu: Normal
	GNA12	MyoGlu: Normal
	GID8	MyoGlu: Normal
	OAS2	MyoGlu: Normal
	FAM102A	MyoGlu: Normal
	ZNF17	MyoGlu: Normal
	FAM20A	MyoGlu: Normal
	FNDC1	MyoGlu: Normal
	DNAJB6	MyoGlu: Normal
	TSPAN11	MyoGlu: Normal
	KLHL23	MyoGlu: Normal
	OSCAR	MyoGlu: Normal
	NPPA	MyoGlu: Normal
	ZNF384	MyoGlu: Normal
	TPSAB1	MyoGlu: Normal
	UTP23	MyoGlu: Normal
	SPAG1	MyoGlu: Normal
	GABBR1	MyoGlu: Normal
	MYO1D	MyoGlu: Normal
	ANKMY2	MyoGlu: Normal
	SH3BGR	MyoGlu: Normal
	FOLR2	MyoGlu: Normal
	TOMM7	MyoGlu: Normal
	GSN	MyoGlu: Normal
	URI1	MyoGlu: Normal
	ATP8A1	MyoGlu: Normal
	GIPC3	MyoGlu: Normal
	RPF2	MyoGlu: Normal
	AOAH	MyoGlu: Normal
	TDRD10	MyoGlu: Normal
	CWF19L2	MyoGlu: Normal
	SPIN1	MyoGlu: Normal
	GPR160	MyoGlu: Normal
	TENM4	MyoGlu: Normal
	KLHDC1	MyoGlu: Normal
	P2RY13	MyoGlu: Normal
	KIF11	MyoGlu: Normal
	MAPK12	MyoGlu: Normal
	NR1H3	MyoGlu: Normal
	ADAMTS14	MyoGlu: Normal
	COX7A1	MyoGlu: Normal
	MAN2C1	MyoGlu: Normal
	ABR	MyoGlu: Normal
	LINS1	MyoGlu: Normal
	DTL	MyoGlu: Normal
	EFHD2	MyoGlu: Normal
	PDE7A	MyoGlu: Normal
	EIF3E	MyoGlu: Normal
	CD209	MyoGlu: Normal
	ADORA1	MyoGlu: Normal
	SKIDA1	MyoGlu: Normal
	COL22A1	MyoGlu: Normal
	APCDD1L	MyoGlu: Normal
	GTF2F2	MyoGlu: Normal
	LEPROTL1	MyoGlu: Normal
	C11orf71	MyoGlu: Normal
	UTP18	MyoGlu: Normal
	UBA52	MyoGlu: Normal
	DGKA	MyoGlu: Normal
	GRB2	MyoGlu: Normal
	NIPSNAP2	MyoGlu: Normal
	C1R	MyoGlu: Normal
	RABL3	MyoGlu: Normal
	PRDM1	MyoGlu: Normal
	SEMA6B	MyoGlu: Normal
	ATP2A3	MyoGlu: Normal
	TSPOAP1	MyoGlu: Normal
	RCN3	MyoGlu: Normal
	NOVA2	MyoGlu: Normal
	MSH4	MyoGlu: Normal
	COPS6	MyoGlu: Normal
	ITGA5	MyoGlu: Normal
	RPL35A	MyoGlu: Normal
	KAT2B	MyoGlu: Normal
	WBP2	MyoGlu: Normal
	SH3GLB2	MyoGlu: Normal
	RUSC1	MyoGlu: Normal
	HEXA	MyoGlu: Normal
	TYSND1	MyoGlu: Normal
	ZNF195	MyoGlu: Normal
	EMB	MyoGlu: Normal
	INTS4	MyoGlu: Normal
	CYB5A	MyoGlu: Normal
	KIFBP	MyoGlu: Normal
	LIAS	MyoGlu: Normal
	IRAK2	MyoGlu: Normal
	KIAA1143	MyoGlu: Normal
	SUCNR1	MyoGlu: Normal
	MRFAP1L1	MyoGlu: Normal
	MARK2P16	MyoGlu: Normal
	ZNF286A	MyoGlu: Normal
	CYTH2	MyoGlu: Normal
	RUFY2	MyoGlu: Normal
	PPIE	MyoGlu: Normal
	MAFA	MyoGlu: Normal
	MRC1	MyoGlu: Normal
	POLR2K	MyoGlu: Normal
	CCDC59	MyoGlu: Normal
	RPL7P9	MyoGlu: Normal
	UBR3	MyoGlu: Normal
	DDX27	MyoGlu: Normal
	HMGN3	MyoGlu: Normal
	EDN1	MyoGlu: Normal
	HAX1	MyoGlu: Normal
	CHMP1A	MyoGlu: Normal
	CD1E	MyoGlu: Normal
	MYD88	MyoGlu: Normal
	TOMM70	MyoGlu: Normal
	PTPRA	MyoGlu: Normal
	XBP1	MyoGlu: Normal
	EVI2A	MyoGlu: Normal
	HLA-DPA1	MyoGlu: Normal
	NTN4	MyoGlu: Normal
	HCST	MyoGlu: Normal
	SPOUT1	MyoGlu: Normal
	TSPAN8	MyoGlu: Normal
	MYBL2	MyoGlu: Normal
	ANKRD40	MyoGlu: Normal
	SDHD	MyoGlu: Normal
	POLR2C	MyoGlu: Normal
	BECN1	MyoGlu: Normal
	SAMD5	MyoGlu: Normal
	PHIP	MyoGlu: Normal
	NUP35	MyoGlu: Normal
	GLT8D2	MyoGlu: Normal
	DPP4	MyoGlu: Normal
	NHSL2	MyoGlu: Normal
	MTERF4	MyoGlu: Normal
	GGTA1P	MyoGlu: Normal
	BCAS2	MyoGlu: Normal
	GDPD3	MyoGlu: Normal
	MS4A4A	MyoGlu: Normal
	PGM2	MyoGlu: Normal
	SLC49A3	MyoGlu: Normal
	PKP4	MyoGlu: Normal
	IL34	MyoGlu: Normal
	VPS37C	MyoGlu: Normal
	RAE1	MyoGlu: Normal
	GIMAP6	MyoGlu: Normal
	CNTFR	MyoGlu: Normal
	AAK1	MyoGlu: Normal
	MYADM	MyoGlu: Normal
	KIFC1	MyoGlu: Normal
	INTU	MyoGlu: Normal
	LTN1	MyoGlu: Normal
	LSR	MyoGlu: Normal
	DUSP6	MyoGlu: Normal
	PML	MyoGlu: Normal
	H2AZ1	MyoGlu: Normal
	ATP6V1B2	MyoGlu: Normal
	HTR7	MyoGlu: Normal
	TMED3	MyoGlu: Normal
	RPS3AP47	MyoGlu: Normal
	ZNF274	MyoGlu: Normal
	CRY2	MyoGlu: Normal
	KAT2A	MyoGlu: Normal
	DGCR8	MyoGlu: Normal
	LPAR1	MyoGlu: Normal
	C11orf45	MyoGlu: Normal
	TPX2	MyoGlu: Normal
	PDGFD	MyoGlu: Normal
	ZBTB11	MyoGlu: Normal
	SRSF5	MyoGlu: Normal
	RP2	MyoGlu: Normal
	SNRPD3	MyoGlu: Normal
	BRMS1L	MyoGlu: Normal
	CCDC88C	MyoGlu: Normal
	CXorf56	MyoGlu: Normal
	FEZ1	MyoGlu: Normal
	LINC00431	MyoGlu: Normal
	TTC36	MyoGlu: Normal
	FAM238B	MyoGlu: Normal
	DPY19L2P1	MyoGlu: Normal
	DLGAP5	MyoGlu: Normal
	GSTA4	MyoGlu: Normal
	KCNAB3	MyoGlu: Normal
	C9orf78	MyoGlu: Normal
	CDC42BPB	MyoGlu: Normal
	ZNF691	MyoGlu: Normal
	NAAA	MyoGlu: Normal
	CUTA	MyoGlu: Normal
	RAB7A	MyoGlu: Normal
	SV2B	MyoGlu: Normal
	SLC10A4	MyoGlu: Normal
	CNOT10	MyoGlu: Normal
	REC8	MyoGlu: Normal
	UBL5	MyoGlu: Normal
	TUBB4B	MyoGlu: Normal
	USP32P3	MyoGlu: Normal
	CFAP58	MyoGlu: Normal
	VN1R1	MyoGlu: Normal
	SLC25A36	MyoGlu: Normal
	SAMD9L	MyoGlu: Normal
	CLIC6	MyoGlu: Normal
	PRSS35	MyoGlu: Normal
	CD33	MyoGlu: Normal
	ZNF204P	MyoGlu: Normal
	BRF1	MyoGlu: Normal
	CCDC73	MyoGlu: Normal
	PHC1P1	MyoGlu: Normal
	SLC2A4	MyoGlu: Normal
	NOL3	MyoGlu: Normal
	PEX1	MyoGlu: Normal
	FAM47E-STBD1	MyoGlu: Normal
	OAF	MyoGlu: Normal
	THUMPD1	MyoGlu: Normal
	H3-3B	MyoGlu: Normal
	CTSS	MyoGlu: Normal
	CYTH3	MyoGlu: Normal
	PDIA4	MyoGlu: Normal
	CTR9	MyoGlu: Normal
	RRM1	MyoGlu: Normal
	FBF1	MyoGlu: Normal
	NBDY	MyoGlu: Normal
	MEIS3	MyoGlu: Normal
	GPX8	MyoGlu: Normal
	GPM6B	MyoGlu: Normal
	CDCA5	MyoGlu: Normal
	PARK7	MyoGlu: Normal
	RPSAP44	MyoGlu: Normal
	ARSG	MyoGlu: Normal
	ABRAXAS2	MyoGlu: Normal
	LARP7	MyoGlu: Normal
	CCDC102A	MyoGlu: Normal
	VWA2	MyoGlu: Normal
	CDCA3	MyoGlu: Normal
	ZNF302	MyoGlu: Normal
	TBC1D10C	MyoGlu: Normal
	PC	MyoGlu: Normal
	ZNF23	MyoGlu: Normal
	PFDN1	MyoGlu: Normal
	CHMP2A	MyoGlu: Normal
	C20orf204	MyoGlu: Normal
	DYRK3	MyoGlu: Normal
	RHOT1	MyoGlu: Normal
	AK6	MyoGlu: Normal
	HHEX	MyoGlu: Normal
	ANO10	MyoGlu: Normal
	GPRASP1	MyoGlu: Normal
	MUTYH	MyoGlu: Normal
	NOS2	MyoGlu: Normal
	LEFTY2	MyoGlu: Normal
	CD4	MyoGlu: Normal
	TANC1	MyoGlu: Normal
	RPP14	MyoGlu: Normal
	TANC2	MyoGlu: Normal
	DPF2	MyoGlu: Normal
	ORAI2	MyoGlu: Normal
	PTPRR	MyoGlu: Normal
	SYNGAP1	MyoGlu: Normal
	SYNPO2	MyoGlu: Normal
	SMIM26	MyoGlu: Normal
	TPP2	MyoGlu: Normal
	GIT2	MyoGlu: Normal
	ADA	MyoGlu: Normal
	RAD9A	MyoGlu: Normal
	COL27A1	MyoGlu: Normal
	RDX	MyoGlu: Normal
	HJURP	MyoGlu: Normal
	VCP	MyoGlu: Normal
	EBF2	MyoGlu: Normal
	SPON2	MyoGlu: Normal
	CD163	MyoGlu: Normal
	RAB6A	MyoGlu: Normal
	ODF2	MyoGlu: Normal
	THEM4	MyoGlu: Normal
	FBLN2	MyoGlu: Normal
	FBXL5	MyoGlu: Normal
	AGPAT3	MyoGlu: Normal
	CD86	MyoGlu: Normal
	PMS2P4	MyoGlu: Normal
	PXDC1	MyoGlu: Normal
	TBC1D2B	MyoGlu: Normal
	MAGED4	MyoGlu: Normal
	PRKXP1	MyoGlu: Normal
	RPS6KB1	MyoGlu: Normal
	PTAR1	MyoGlu: Normal
	CXXC1	MyoGlu: Normal
	CCT8	MyoGlu: Normal
	ARIH1	MyoGlu: Normal
	CD48	MyoGlu: Normal
	GAPDHP40	MyoGlu: Normal
	DNM3	MyoGlu: Normal
	LAMA5	MyoGlu: Normal
	IKBIP	MyoGlu: Normal
	POLR3GL	MyoGlu: Normal
	PGAP1	MyoGlu: Normal
	RNF146	MyoGlu: Normal
	TARBP1	MyoGlu: Normal
	TNFRSF18	MyoGlu: Normal
	KCNJ11	MyoGlu: Normal
	GPN3	MyoGlu: Normal
	DCX	MyoGlu: Normal
	THNSL2	MyoGlu: Normal
	SRSF3	MyoGlu: Normal
	DRG2	MyoGlu: Normal
	RAN	MyoGlu: Normal
	UTRN	MyoGlu: Normal
	MRPS17	MyoGlu: Normal
	PAN2	MyoGlu: Normal
	PAFAH1B1	MyoGlu: Normal
	FKBP11	MyoGlu: Normal
	HNRNPA2B1	MyoGlu: Normal
	INTS11	MyoGlu: Normal
	PCDH18	MyoGlu: Normal
	C17orf58	MyoGlu: Normal
	DIO2	MyoGlu: Normal
	ZNF488	MyoGlu: Normal
	TIAM2	MyoGlu: Normal
	RCN1	MyoGlu: Normal
	CSNK2A1	MyoGlu: Normal
	FAM241A	MyoGlu: Normal
	PARP4	MyoGlu: Normal
	ZNF404	MyoGlu: Normal
	STK39	MyoGlu: Normal
	NLN	MyoGlu: Normal
	MSH5-SAPCD1	MyoGlu: Normal
	PRPF19	MyoGlu: Normal
	VPS36	MyoGlu: Normal
	HINT3	MyoGlu: Normal
	ELAC2	MyoGlu: Normal
	UBIAD1	MyoGlu: Normal
	ZNF169	MyoGlu: Normal
	CSTF2T	MyoGlu: Normal
	CNOT7	MyoGlu: Normal
	IZUMO4	MyoGlu: Normal
	OTUD5	MyoGlu: Normal
	TPBG	MyoGlu: Normal
	FN1	MyoGlu: Normal
	TSPYL5	MyoGlu: Normal
	UNC93B1	MyoGlu: Normal
	FRMD4B	MyoGlu: Normal
	ZNF267	MyoGlu: Normal
	USP32	MyoGlu: Normal
	KMT5B	MyoGlu: Normal
	PSMA2	MyoGlu: Normal
	KIF18B	MyoGlu: Normal
	CCNB2	MyoGlu: Normal
	MRPS35	MyoGlu: Normal
	IFIT2	MyoGlu: Normal
	MEF2C	MyoGlu: Normal
	SLC12A4	MyoGlu: Normal
	GALNT14	MyoGlu: Normal
	DR1	MyoGlu: Normal
	ARFRP1	MyoGlu: Normal
	RPL31	MyoGlu: Normal
	STK17B	MyoGlu: Normal
	GCC2	MyoGlu: Normal
	FMC1-LUC7L2	MyoGlu: Normal
	WSB2	MyoGlu: Normal
	E2F7	MyoGlu: Normal
	SNX4	MyoGlu: Normal
	CCT6P3	MyoGlu: Normal
	CUL7	MyoGlu: Normal
	CHD3	MyoGlu: Normal
	LBHD1	MyoGlu: Normal
	DNAJC9	MyoGlu: Normal
	ZHX2	MyoGlu: Normal
	STX2	MyoGlu: Normal
	POC1A	MyoGlu: Normal
	LILRB5	MyoGlu: Normal
	BAX	MyoGlu: Normal
	DOHH	MyoGlu: Normal
	CALHM5	MyoGlu: Normal
	LGALS2	MyoGlu: Normal
	CNOT3	MyoGlu: Normal
	WDR83OS	MyoGlu: Normal
	EBF1	MyoGlu: Normal
	COIL	MyoGlu: Normal
	CAMKK1	MyoGlu: Normal
	RAB3GAP1	MyoGlu: Normal
	DHX38	MyoGlu: Normal
	OR7E38P	MyoGlu: Normal
	LRRC28	MyoGlu: Normal
	KANK4	MyoGlu: Normal
	PRKD2	MyoGlu: Normal
	AKR1B15	MyoGlu: Normal
	GNAO1	MyoGlu: Normal
	FBLN5	MyoGlu: Normal
	QPCT	MyoGlu: Normal
	PPP4R3B	MyoGlu: Normal
	DHX9	MyoGlu: Normal
	RPL23	MyoGlu: Normal
	SUPT7L	MyoGlu: Normal
	PABPC4L	MyoGlu: Normal
	PIP4K2A	MyoGlu: Normal
	CPNE8	MyoGlu: Normal
	XPA	MyoGlu: Normal
	ARHGEF10	MyoGlu: Normal
	RPL13P5	MyoGlu: Normal
	BMS1	MyoGlu: Normal
	MDN1	MyoGlu: Normal
	CXCL9	MyoGlu: Normal
	ZNF620	MyoGlu: Normal
	PPP2R3A	MyoGlu: Normal
	TPRG1L	MyoGlu: Normal
	ARHGEF28	MyoGlu: Normal
	ZNF300	MyoGlu: Normal
	CHODL	MyoGlu: Normal
	EIF4A2	MyoGlu: Normal
	FUBP1	MyoGlu: Normal
	NLGN4Y	MyoGlu: Normal
	YJEFN3	MyoGlu: Normal
	MRPS34	MyoGlu: Normal
	TROAP	MyoGlu: Normal
	CPNE2	MyoGlu: Normal
	RPL4P6	MyoGlu: Normal
	MAGED4B	MyoGlu: Normal
	METTL11B	MyoGlu: Normal
	RTL5	MyoGlu: Normal
	C15orf61	MyoGlu: Normal
	HDAC7	MyoGlu: Normal
	ELP3	MyoGlu: Normal
	HLA-DQB1	MyoGlu: Normal
	VPS25	MyoGlu: Normal
	RIMKLB	MyoGlu: Normal
	ARNTL2	MyoGlu: Normal
	GPRIN1	MyoGlu: Normal
	TXNIP	MyoGlu: Normal
	MAN1A1	MyoGlu: Normal
	FZD8	MyoGlu: Normal
	TCAP	MyoGlu: Normal
	ARMCX6	MyoGlu: Normal
	MYPN	MyoGlu: Normal
	SRSF10	MyoGlu: Normal
	RPS12	MyoGlu: Normal
	FOXJ2	MyoGlu: Normal
	TMEM243	MyoGlu: Normal
	PAMR1	MyoGlu: Normal
	MTMR12	MyoGlu: Normal
	NAA15	MyoGlu: Normal
	VMAC	MyoGlu: Normal
	CYFIP1	MyoGlu: Normal
	KIAA0232	MyoGlu: Normal
	BTN2A2	MyoGlu: Normal
	PSIP1	MyoGlu: Normal
	DYNLT1	MyoGlu: Normal
	RSRC2	MyoGlu: Normal
	CNNM4	MyoGlu: Normal
	NOL4L	MyoGlu: Normal
	CDKN3	MyoGlu: Normal
	RFX8	MyoGlu: Normal
	PBK	MyoGlu: Normal
	ZRANB2	MyoGlu: Normal
	LGALS3BP	MyoGlu: Normal
	ADGRE4P	MyoGlu: Normal
	MAP3K12	MyoGlu: Normal
	FJX1	MyoGlu: Normal
	KIF13B	MyoGlu: Normal
	CDKN2A	MyoGlu: Normal
	FAM238C	MyoGlu: Normal
	CRYAB	MyoGlu: Normal
	RPL7L1	MyoGlu: Normal
	IL7R	MyoGlu: Normal
	ELF4	MyoGlu: Normal
	HSP90AA1	MyoGlu: Normal
	LCNL1	MyoGlu: Normal
	PPP1R7	MyoGlu: Normal
	RBBP8	MyoGlu: Normal
	GPR34	MyoGlu: Normal
	KCTD12	MyoGlu: Normal
	AGAP1	MyoGlu: Normal
	PLRG1	MyoGlu: Normal
	LMAN2L	MyoGlu: Normal
	PLEKHA1	MyoGlu: Normal
	GAB2	MyoGlu: Normal
	CWC22	MyoGlu: Normal
	TCAM1P	MyoGlu: Normal
	ASPM	MyoGlu: Normal
	CCDC138	MyoGlu: Normal
	TRA2A	MyoGlu: Normal
	SRPX	MyoGlu: Normal
	CD248	MyoGlu: Normal
	GRAP2	MyoGlu: Normal
	PYGO2	MyoGlu: Normal
	KAZN	MyoGlu: Normal
	FMO3	MyoGlu: Normal
	CPNE5	MyoGlu: Normal
	CASD1	MyoGlu: Normal
	ZC4H2	MyoGlu: Normal
	KCND1	MyoGlu: Normal
	GTF2A1L	MyoGlu: Normal
	ZFAND6	MyoGlu: Normal
	TLE3	MyoGlu: Normal
	OR5K2	MyoGlu: Normal
	GNG12	MyoGlu: Normal
	TECPR1	MyoGlu: Normal
	CD59	MyoGlu: Normal
	SUCLG2	MyoGlu: Normal
	MAOB	MyoGlu: Normal
	TFEB	MyoGlu: Normal
	EMD	MyoGlu: Normal
	FAM153B	MyoGlu: Normal
	GPAT4	MyoGlu: Normal
	RASA3	MyoGlu: Normal
	INPP5D	MyoGlu: Normal
	DDX51	MyoGlu: Normal
	CTU2	MyoGlu: Normal
	COG4	MyoGlu: Normal
	ITGB6	MyoGlu: Normal
	RAD51AP1	MyoGlu: Normal
	CXCR4	MyoGlu: Normal
	HSD17B14	MyoGlu: Normal
	LSM14B	MyoGlu: Normal
	GOLGA6L5P	MyoGlu: Normal
	SLC6A8	MyoGlu: Normal
	NOTUM	MyoGlu: Normal
	ITGAM	MyoGlu: Normal
	RPS2P45	MyoGlu: Normal
	SLC25A35	MyoGlu: Normal
	CCND1	MyoGlu: Normal
	LOXL1	MyoGlu: Normal
	CEP19	MyoGlu: Normal
	NAT1	MyoGlu: Normal
	SUGP1	MyoGlu: Normal
	SUPT20H	MyoGlu: Normal
	UBE3A	MyoGlu: Normal
	TPT1P3	MyoGlu: Normal
	ERGIC2	MyoGlu: Normal
	TLR4	MyoGlu: Normal
	SF3B1	MyoGlu: Normal
	KCNIP1	MyoGlu: Normal
	PSMD13	MyoGlu: Normal
	N4BP2L2	MyoGlu: Normal
	FLOT1	MyoGlu: Normal
	AIMP1	MyoGlu: Normal
	TACC2	MyoGlu: Normal
	ARMH3	MyoGlu: Normal
	DDX17	MyoGlu: Normal
	FFAR2	MyoGlu: Normal
	ORMDL3	MyoGlu: Normal
	POLR3F	MyoGlu: Normal
	DDX42	MyoGlu: Normal
	FREM1	MyoGlu: Normal
	RPAIN	MyoGlu: Normal
	AFAP1	MyoGlu: Normal
	BMP5	MyoGlu: Normal
	NPIPP1	MyoGlu: Normal
	SELENOF	MyoGlu: Normal
	ARL6IP4	MyoGlu: Normal
	CLDN7	MyoGlu: Normal
	PRPF38B	MyoGlu: Normal
	TM2D1	MyoGlu: Normal
	SF3B6	MyoGlu: Normal
	PRXL2B	MyoGlu: Normal
	COLQ	MyoGlu: Normal
	OXR1	MyoGlu: Normal
	ARHGEF9	MyoGlu: Normal
	HEATR6	MyoGlu: Normal
	TRIM34	MyoGlu: Normal
	CYP2E1	MyoGlu: Normal
	CILP	MyoGlu: Normal
	ADAD2	MyoGlu: Normal
	ANGPTL2	MyoGlu: Normal
	MSC	MyoGlu: Normal
	TRERF1	MyoGlu: Normal
	PRMT6	MyoGlu: Normal
	BOC	MyoGlu: Normal
	TIFAB	MyoGlu: Normal
	TUT4	MyoGlu: Normal
	PSMB6	MyoGlu: Normal
	NCKAP1L	MyoGlu: Normal
	DSCC1	MyoGlu: Normal
	BLOC1S6	MyoGlu: Normal
	RPS6KA4	MyoGlu: Normal
	SRRT	MyoGlu: Normal
	MAN2B2	MyoGlu: Normal
	GRAMD1B	MyoGlu: Normal
	ADAMTS10	MyoGlu: Normal
	KYAT3	MyoGlu: Normal
	C19orf53	MyoGlu: Normal
	CFAP20	MyoGlu: Normal
	YIPF6	MyoGlu: Normal
	FOXK1	MyoGlu: Normal
	MARVELD1	MyoGlu: Normal
	KIF20A	MyoGlu: Normal
	VRK1	MyoGlu: Normal
	RASAL2	MyoGlu: Normal
	ADCY2	MyoGlu: Normal
	SEC24D	MyoGlu: Normal
	CCL5	MyoGlu: Normal
	RNF167	MyoGlu: Normal
	CEP63	MyoGlu: Normal
	PCDHB7	MyoGlu: Normal
	TNFSF15	MyoGlu: Normal
	MKRN2	MyoGlu: Normal
	FMNL1	MyoGlu: Normal
	LATS1	MyoGlu: Normal
	SNAPIN	MyoGlu: Normal
	TGDS	MyoGlu: Normal
	B3GNT7	MyoGlu: Normal
	GPBP1	MyoGlu: Normal
	PLEK	MyoGlu: Normal
	RPS28P7	MyoGlu: Normal
	COPZ1	MyoGlu: Normal
	GLE1	MyoGlu: Normal
	P4HA2	MyoGlu: Normal
	LINC01881	MyoGlu: Normal
	ARHGAP27	MyoGlu: Normal
	NYAP1	MyoGlu: Normal
	KDELR3	MyoGlu: Normal
	PLEKHF1	MyoGlu: Normal
	FUT11	MyoGlu: Normal
	TUBD1	MyoGlu: Normal
	LIN37	MyoGlu: Normal
	TUBE1	MyoGlu: Normal
	OSBPL9	MyoGlu: Normal
	TGFB3	MyoGlu: Normal
	SLC27A3	MyoGlu: Normal
	YJU2	MyoGlu: Normal
	ABCF3	MyoGlu: Normal
	PLPP1	MyoGlu: Normal
	CNN2	MyoGlu: Normal
	BFAR	MyoGlu: Normal
	MAP6	MyoGlu: Normal
	CD53	MyoGlu: Normal
	CCR2	MyoGlu: Normal
	TM2D3	MyoGlu: Normal
	DNAJC17	MyoGlu: Normal
	CABP4	MyoGlu: Normal
	CD83	MyoGlu: Normal
	TAF15	MyoGlu: Normal
	HLA-B	MyoGlu: Normal
	CCN3	MyoGlu: Normal
	ATOX1	MyoGlu: Normal
	SP100	MyoGlu: Normal
	SPATA20	MyoGlu: Normal
	CHN1	MyoGlu: Normal
	ANKRD13D	MyoGlu: Normal
	R3HDM2	MyoGlu: Normal
	RBM23	MyoGlu: Normal
	MATR3	MyoGlu: Normal
	PLCXD1	MyoGlu: Normal
	TRIM56	MyoGlu: Normal
	ZSCAN12	MyoGlu: Normal
	EMC4	MyoGlu: Normal
	ECPAS	MyoGlu: Normal
	FBXO42	MyoGlu: Normal
	BTG1	MyoGlu: Normal
	ACAN	MyoGlu: Normal
	SPRED3	MyoGlu: Normal
	JAK1	MyoGlu: Normal
	ZEB2	MyoGlu: Normal
	GTF2H5	MyoGlu: Normal
	TSEN2	MyoGlu: Normal
	BSG	MyoGlu: Normal
	RAB34	MyoGlu: Normal
	CENPE	MyoGlu: Normal
	ZNF112	MyoGlu: Normal
	COA3	MyoGlu: Normal
	MYBPC3	MyoGlu: Normal
	CEP112	MyoGlu: Normal
	GLI3	MyoGlu: Normal
	NGFR	MyoGlu: Normal
	STAG3L5P	MyoGlu: Normal
	POM121L9P	MyoGlu: Normal
	ARF3	MyoGlu: Normal
	TRIB3	MyoGlu: Normal
	MID1	MyoGlu: Normal
	STK24	MyoGlu: Normal
	LAMC3	MyoGlu: Normal
	PRPF8	MyoGlu: Normal
	BTN3A3	MyoGlu: Normal
	ZC3H6	MyoGlu: Normal
	EIF4G2	MyoGlu: Normal
	SEPTIN10	MyoGlu: Normal
	PLD4	MyoGlu: Normal
	CMTM6	MyoGlu: Normal
	FBXO28	MyoGlu: Normal
	MCRS1	MyoGlu: Normal
	SHROOM1	MyoGlu: Normal
	GTF2IRD2B	MyoGlu: Normal
	TTC27	MyoGlu: Normal
	RCHY1	MyoGlu: Normal
	LRRC23	MyoGlu: Normal
	TFCP2	MyoGlu: Normal
	PRSS46P	MyoGlu: Normal
	CD163L1	MyoGlu: Normal
	L3MBTL1	MyoGlu: Normal
	DMRTA1	MyoGlu: Normal
	VWA5A	MyoGlu: Normal
	PEG10	MyoGlu: Normal
	C3orf38	MyoGlu: Normal
	HMBS	MyoGlu: Normal
	PNPO	MyoGlu: Normal
	BICD2	MyoGlu: Normal
	CDH11	MyoGlu: Normal
	MS4A14	MyoGlu: Normal
	ASB9	MyoGlu: Normal
	RNF7	MyoGlu: Normal
	ZNF132	MyoGlu: Normal
	RSL24D1	MyoGlu: Normal
	FERMT3	MyoGlu: Normal
	F13A1	MyoGlu: Normal
	TXLNG	MyoGlu: Normal
	RPP30	MyoGlu: Normal
	ASGR1	MyoGlu: Normal
	PCDHB10	MyoGlu: Normal
	SRF	MyoGlu: Normal
	MYSM1	MyoGlu: Normal
	UBE2V1	MyoGlu: Normal
	LIMD2	MyoGlu: Normal
	LY96	MyoGlu: Normal
	DRG1	MyoGlu: Normal
	NR5A2	MyoGlu: Normal
	MPP2	MyoGlu: Normal
	RAB7B	MyoGlu: Normal
	MCPH1	MyoGlu: Normal
	ZNF281	MyoGlu: Normal
	PTPRU	MyoGlu: Normal
	ADA2	MyoGlu: Normal
	OR10H5	MyoGlu: Normal
	C1orf122	MyoGlu: Normal
	FOXP2	MyoGlu: Normal
	GBP4	MyoGlu: Normal
	NEDD9	MyoGlu: Normal
	GRPEL2	MyoGlu: Normal
	SLU7	MyoGlu: Normal
	CD276	MyoGlu: Normal
	RNF213	MyoGlu: Normal
	S100A11	MyoGlu: Normal
	LRRC45	MyoGlu: Normal
	PENK	MyoGlu: Normal
	NUP58	MyoGlu: Normal
	MTCH2	MyoGlu: Normal
	SIL1	MyoGlu: Normal
	ANO1	MyoGlu: Normal
	LSMEM2	MyoGlu: Normal
	SCML1	MyoGlu: Normal
	APMAP	MyoGlu: Normal
	DALRD3	MyoGlu: Normal
	GCNT3	MyoGlu: Normal
	PSMD11	MyoGlu: Normal
	TVP23B	MyoGlu: Normal
	SDF2	MyoGlu: Normal
	PTCH2	MyoGlu: Normal
	MICALL2	MyoGlu: Normal
	PURB	MyoGlu: Normal
	TECR	MyoGlu: Normal
	MLST8	MyoGlu: Normal
	TMEM134	MyoGlu: Normal
	FZD2	MyoGlu: Normal
	RHEBP1	MyoGlu: Normal
	FASTKD5	MyoGlu: Normal
	LTB4R2	MyoGlu: Normal
	HIGD2A	MyoGlu: Normal
	MKNK2	MyoGlu: Normal
	ZNF133	MyoGlu: Normal
	SHISA5	MyoGlu: Normal
	DDX39B	MyoGlu: Normal
	PPIH	MyoGlu: Normal
	CHPF2	MyoGlu: Normal
	EGLN1	MyoGlu: Normal
	PTRH1	MyoGlu: Normal
	MDK	MyoGlu: Normal
	ANO9	MyoGlu: Normal
	RBM48	MyoGlu: Normal
	MOSPD3	MyoGlu: Normal
	NUP107	MyoGlu: Normal
	MYOM1	MyoGlu: Normal
	PLCG2	MyoGlu: Normal
	ZNF398	MyoGlu: Normal
	PLA2G10	MyoGlu: Normal
	IRF8	MyoGlu: Normal
	ATP8B2	MyoGlu: Normal
	RHPN1	MyoGlu: Normal
	APOL3	MyoGlu: Normal
	CNIH2	MyoGlu: Normal
	PILRA	MyoGlu: Normal
	GDI1	MyoGlu: Normal
	PWWP3A	MyoGlu: Normal
	SLC25A32	MyoGlu: Normal
	GAPDHP27	MyoGlu: Normal
	ACSM5	MyoGlu: Normal
	C15orf41	MyoGlu: Normal
	MAP4K5	MyoGlu: Normal
	CCNK	MyoGlu: Normal
	ETV1	MyoGlu: Normal
	USPL1	MyoGlu: Normal
	SSH2	MyoGlu: Normal
	SEPTIN14	MyoGlu: Normal
	SCRN1	MyoGlu: Normal
	ZNF502	MyoGlu: Normal
	MTMR10	MyoGlu: Normal
	DEF6	MyoGlu: Normal
	CLIP2	MyoGlu: Normal
	PMF1	MyoGlu: Normal
	FKBP4	MyoGlu: Normal
	ZNF781	MyoGlu: Normal
	PITPNA	MyoGlu: Normal
	SDR9C7	MyoGlu: Normal
	VDAC3	MyoGlu: Normal
	TRIM37	MyoGlu: Normal
	SLC22A4	MyoGlu: Normal
	RTCB	MyoGlu: Normal
	PLEKHM1P1	MyoGlu: Normal
	ZDHHC21	MyoGlu: Normal
	SCARA3	MyoGlu: Normal
	PSMA3	MyoGlu: Normal
	PRRG2	MyoGlu: Normal
	NECAP2	MyoGlu: Normal
	KAT8	MyoGlu: Normal
	PRPF31	MyoGlu: Normal
	RPLP2	MyoGlu: Normal
	HAAO	MyoGlu: Normal
	TLNRD1	MyoGlu: Normal
	PPP2CB	MyoGlu: Normal
	MAN2A1	MyoGlu: Normal
	ITCH	MyoGlu: Normal
	SMCHD1	MyoGlu: Normal
	SLC23A2	MyoGlu: Normal
	ZNF134	MyoGlu: Normal
	HSPB11	MyoGlu: Normal
	SHOX2	MyoGlu: Normal
	SEZ6L2	MyoGlu: Normal
	ZBTB2	MyoGlu: Normal
	EFTUD2	MyoGlu: Normal
	UBR2	MyoGlu: Normal
	DDTL	MyoGlu: Normal
	MTARC2	MyoGlu: Normal
	POMZP3	MyoGlu: Normal
	IFNGR1	MyoGlu: Normal
	SCARF2	MyoGlu: Normal
	DYNC1H1	MyoGlu: Normal
	RNF168	MyoGlu: Normal
	OAS3	MyoGlu: Normal
	GUCA1B	MyoGlu: Normal
	AGAP5	MyoGlu: Normal
	IBTK	MyoGlu: Normal
	SPIN4	MyoGlu: Normal
	C20orf202	MyoGlu: Normal
	THAP3	MyoGlu: Normal
	MROH7-TTC4	MyoGlu: Normal
	FRA10AC1	MyoGlu: Normal
	SRP19	MyoGlu: Normal
	CLASP2	MyoGlu: Normal
	SEC24C	MyoGlu: Normal
	SRP9	MyoGlu: Normal
	HLA-DRB1	MyoGlu: Normal
	PSMA6	MyoGlu: Normal
	RAD1	MyoGlu: Normal
	TPSB2	MyoGlu: Normal
	SNAP29	MyoGlu: Normal
	DIAPH3	MyoGlu: Normal
	ESD	MyoGlu: Normal
	OBSL1	MyoGlu: Normal
	LONP2	MyoGlu: Normal
	MED4	MyoGlu: Normal
	SGCE	MyoGlu: Normal
	INTS12	MyoGlu: Normal
	ECM1	MyoGlu: Normal
	ULK4P2	MyoGlu: Normal
	NEK6	MyoGlu: Normal
	SOX11	MyoGlu: Normal
	LRRFIP1	MyoGlu: Normal
	IFT172	MyoGlu: Normal
	IFIH1	MyoGlu: Normal
	MTFR1L	MyoGlu: Normal
	CHRNA5	MyoGlu: Normal
	SAP30BP	MyoGlu: Normal
	GNPAT	MyoGlu: Normal
	PTPN9	MyoGlu: Normal
	ADPGK	MyoGlu: Normal
	ACIN1	MyoGlu: Normal
	ABCB9	MyoGlu: Normal
	EXOSC1	MyoGlu: Normal
	TPST1	MyoGlu: Normal
	FSBP	MyoGlu: Normal
	FGFR1OP2	MyoGlu: Normal
	MATN2	MyoGlu: Normal
	DDX39A	MyoGlu: Normal
	ARHGAP30	MyoGlu: Normal
	TCEAL9	MyoGlu: Normal
	BLVRB	MyoGlu: Normal
	FXR2	MyoGlu: Normal
	SAC3D1	MyoGlu: Normal
	TBCEL	MyoGlu: Normal
	DEPDC7	MyoGlu: Normal
	GALNS	MyoGlu: Normal
	ZNF547	MyoGlu: Normal
	CTSG	MyoGlu: Normal
	CAP1	MyoGlu: Normal
	SLC7A6OS	MyoGlu: Normal
	ACTA1	MyoGlu: Normal
	SSC5D	MyoGlu: Normal
	ZCWPW2	MyoGlu: Normal
	TSPAN4	MyoGlu: Normal
	IKBKB	MyoGlu: Normal
	DAPK2	MyoGlu: Normal
	ITGA7	MyoGlu: Normal
	TNRC6C	MyoGlu: Normal
	RPL17	MyoGlu: Normal
	E2F4	MyoGlu: Normal
	GOLGA6L10	MyoGlu: Normal
	GPR161	MyoGlu: Normal
	EVI2B	MyoGlu: Normal
	SERPINE1	MyoGlu: Normal
	CDC5L	MyoGlu: Normal
	PRKCD	MyoGlu: Normal
	TMEM161A	MyoGlu: Normal
	BRINP1	MyoGlu: Normal
	PTAFR	MyoGlu: Normal
	C21orf62	MyoGlu: Normal
	KEAP1	MyoGlu: Normal
	NPEPPS	MyoGlu: Normal
	FGD2	MyoGlu: Normal
	RFXANK	MyoGlu: Normal
	TRAF4	MyoGlu: Normal
	ABCA11P	MyoGlu: Normal
	TMEM220	MyoGlu: Normal
	UBQLN4	MyoGlu: Normal
	SLC10A5	MyoGlu: Normal
	GLOD4	MyoGlu: Normal
	PRPF4B	MyoGlu: Normal
	APOBEC3C	MyoGlu: Normal
	PAPOLG	MyoGlu: Normal
	TOMM22	MyoGlu: Normal
	CFL1	MyoGlu: Normal
	PARP12	MyoGlu: Normal
	TMEM63C	MyoGlu: Normal
	MGAT4B	MyoGlu: Normal
	RANBP6	MyoGlu: Normal
	WFIKKN2	MyoGlu: Normal
	IFIT3	MyoGlu: Normal
	ZYG11B	MyoGlu: Normal
	TTC7A	MyoGlu: Normal
	EMC2	MyoGlu: Normal
	COPS3	MyoGlu: Normal
	HELQ	MyoGlu: Normal
	DBH	MyoGlu: Normal
	CD200	MyoGlu: Normal
	FAR2	MyoGlu: Normal
	GAS7	MyoGlu: Normal
	PSMB10	MyoGlu: Normal
	USP46	MyoGlu: Normal
	TMEM52B	MyoGlu: Normal
	ARID3A	MyoGlu: Normal
	DNLZ	MyoGlu: Normal
	GALNT16	MyoGlu: Normal
	PRDX1	MyoGlu: Normal
	WIPI2	MyoGlu: Normal
	ALDOAP2	MyoGlu: Normal
	OGFOD3	MyoGlu: Normal
	MBP	MyoGlu: Normal
	WDR61	MyoGlu: Normal
	MTCL1	MyoGlu: Normal
	CATSPER3	MyoGlu: Normal
	ARMT1	MyoGlu: Normal
	RELT	MyoGlu: Normal
	CLTA	MyoGlu: Normal
	PHC1	MyoGlu: Normal
	EEF1A1P13	MyoGlu: Normal
	KCNJ5	MyoGlu: Normal
	MAPK14	MyoGlu: Normal
	DDX47	MyoGlu: Normal
	SV2A	MyoGlu: Normal
	CLEC2D	MyoGlu: Normal
	SLC22A15	MyoGlu: Normal
	TRIM32	MyoGlu: Normal
	ZNF672	MyoGlu: Normal
	LILRB2	MyoGlu: Normal
	RPL7AP28	MyoGlu: Normal
	TIGD4	MyoGlu: Normal
	GRWD1	MyoGlu: Normal
	EDA	MyoGlu: Normal
	CLCN5	MyoGlu: Normal
	B3GALNT2	MyoGlu: Normal
	LRRC56	MyoGlu: Normal
	TNPO2	MyoGlu: Normal
	TARDBP	MyoGlu: Normal
	TFEC	MyoGlu: Normal
	ATF7IP	MyoGlu: Normal
	GPBP1L1	MyoGlu: Normal
	RPS15AP11	MyoGlu: Normal
	VAMP3	MyoGlu: Normal
	HTRA3	MyoGlu: Normal
	ZNF710	MyoGlu: Normal
	POLL	MyoGlu: Normal
	EEF1AKMT2	MyoGlu: Normal
	OR3A3	MyoGlu: Normal
	GNS	MyoGlu: Normal
	RAB6B	MyoGlu: Normal
	TMEM191A	MyoGlu: Normal
	RASA4	MyoGlu: Normal
	COX16	MyoGlu: Normal
	SLC22A17	MyoGlu: Normal
	CKAP4	MyoGlu: Normal
	GAREM2	MyoGlu: Normal
	C19orf71	MyoGlu: Normal
	ZNHIT3	MyoGlu: Normal
	CAPN7	MyoGlu: Normal
	TRAF3IP3	MyoGlu: Normal
	MPHOSPH8	MyoGlu: Normal
	CALM2P2	MyoGlu: Normal
	GOLGA7B	MyoGlu: Normal
	SLC26A4	MyoGlu: Normal
	RPLP1	MyoGlu: Normal
	STPG3	MyoGlu: Normal
	ZNF253	MyoGlu: Normal
	TEAD2	MyoGlu: Normal
	ARHGEF11	MyoGlu: Normal
	NCOR1	MyoGlu: Normal
	ISM1	MyoGlu: Normal
	PTPN6	MyoGlu: Normal
	SUOX	MyoGlu: Normal
	CALCB	MyoGlu: Normal
	MMP24OS	MyoGlu: Normal
	LRPPRC	MyoGlu: Normal
	TMSB4XP4	MyoGlu: Normal
	SOCS2	MyoGlu: Normal
	YBX2	MyoGlu: Normal
	MSRA	MyoGlu: Normal
	HLA-A	MyoGlu: Normal
	ADCY7	MyoGlu: Normal
	PPP2R3B	MyoGlu: Normal
	GNA15	MyoGlu: Normal
	ABCC1	MyoGlu: Normal
	CRMP1	MyoGlu: Normal
	MED10	MyoGlu: Normal
	NOTCH2	MyoGlu: Normal
	LSP1	MyoGlu: Normal
	NAA10	MyoGlu: Normal
	FAT3	MyoGlu: Normal
	EPHB2	MyoGlu: Normal
	PCNT	MyoGlu: Normal
	KIF3C	MyoGlu: Normal
	WBP4	MyoGlu: Normal
	PARP14	MyoGlu: Normal
	AKIP1	MyoGlu: Normal
	CHST11	MyoGlu: Normal
	RNF103	MyoGlu: Normal
	COG2	MyoGlu: Normal
	IDE	MyoGlu: Normal
	XRCC6	MyoGlu: Normal
	CD5	MyoGlu: Normal
	KIAA1614	MyoGlu: Normal
	CERT1	MyoGlu: Normal
	TP53RK	MyoGlu: Normal
	C1orf174	MyoGlu: Normal
	STK38	MyoGlu: Normal
	CXorf21	MyoGlu: Normal
	AP3S1	MyoGlu: Normal
	SRI	MyoGlu: Normal
	FREM3	MyoGlu: Normal
	STAC	MyoGlu: Normal
	SPEGNB	MyoGlu: Normal
	CMTM8	MyoGlu: Normal
	H2BC5	MyoGlu: Normal
	PSMB8	MyoGlu: Normal
	SUSD6	MyoGlu: Normal
	SCN7A	MyoGlu: Normal
	GNB5	MyoGlu: Normal
	RBM25	MyoGlu: Normal
	ZPR1	MyoGlu: Normal
	CEP68	MyoGlu: Normal
	PSMD10	MyoGlu: Normal
	E2F8	MyoGlu: Normal
	HECTD1	MyoGlu: Normal
	CPQ	MyoGlu: Normal
	ATP6V0E2	MyoGlu: Normal
	ESPL1	MyoGlu: Normal
	SLC4A11	MyoGlu: Normal
	DIAPH2	MyoGlu: Normal
	SDHAP1	MyoGlu: Normal
	AFG3L1P	MyoGlu: Normal
	STING1	MyoGlu: Normal
	PRRT4	MyoGlu: Normal
	DDX3Y	MyoGlu: Normal
	SEPTIN7P2	MyoGlu: Normal
	WWTR1	MyoGlu: Normal
	GRTP1	MyoGlu: Normal
	CCDC186	MyoGlu: Normal
	STXBP2	MyoGlu: Normal
	WDR47	MyoGlu: Normal
	TAOK2	MyoGlu: Normal
	PTRHD1	MyoGlu: Normal
	MRPS18C	MyoGlu: Normal
	SIVA1	MyoGlu: Normal
	GRIN2A	MyoGlu: Normal
	SQOR	MyoGlu: Normal
	HIC1	MyoGlu: Normal
	MEX3A	MyoGlu: Normal
	FAM111B	MyoGlu: Normal
	SPCS2	MyoGlu: Normal
	HLA-DRA	MyoGlu: Normal
	CARHSP1	MyoGlu: Normal
	OLFML1	MyoGlu: Normal
	GALNT10	MyoGlu: Normal
	TAF6	MyoGlu: Normal
	NSMCE3	MyoGlu: Normal
	FAM131B	MyoGlu: Normal
	LYZ	MyoGlu: Normal
	ARF5	MyoGlu: Normal
	NCBP3	MyoGlu: Normal
	SMPD4	MyoGlu: Normal
[truncated: 2,685 more rows]

## Sheet: Supplemental Table 1H
	Table S1H. Gene ontology terms from muscle of long-term training intervention in mouse and human.
	GO:ID	GO:TERM	Group
	GO:0043436	oxoacid metabolic process	exercise HMDP, MyoGlu: Normal, MyoGlu: Overweight
	GO:1901135	carbohydrate derivative metabolic process	exercise HMDP, MyoGlu: Normal, MyoGlu: Overweight
	GO:0009058	biosynthetic process	exercise HMDP, MyoGlu: Normal, MyoGlu: Overweight
	GO:0010648	negative regulation of cell communication	exercise HMDP, MyoGlu: Normal, MyoGlu: Overweight
	GO:0023057	negative regulation of signaling	exercise HMDP, MyoGlu: Normal, MyoGlu: Overweight
	GO:1901576	organic substance biosynthetic process	exercise HMDP, MyoGlu: Normal, MyoGlu: Overweight
	GO:0044249	cellular biosynthetic process	exercise HMDP, MyoGlu: Normal, MyoGlu: Overweight
	GO:1901575	organic substance catabolic process	exercise HMDP, MyoGlu: Normal, MyoGlu: Overweight
	GO:0009056	catabolic process	exercise HMDP, MyoGlu: Normal, MyoGlu: Overweight
	GO:0006793	phosphorus metabolic process	exercise HMDP, MyoGlu: Normal, MyoGlu: Overweight
	GO:0006796	phosphate-containing compound metabolic process	exercise HMDP, MyoGlu: Normal, MyoGlu: Overweight
	GO:0044237	cellular metabolic process	exercise HMDP, MyoGlu: Normal, MyoGlu: Overweight
	GO:0008152	metabolic process	exercise HMDP, MyoGlu: Normal, MyoGlu: Overweight
	GO:0023051	regulation of signaling	exercise HMDP, MyoGlu: Normal, MyoGlu: Overweight
	GO:0010646	regulation of cell communication	exercise HMDP, MyoGlu: Normal, MyoGlu: Overweight
	GO:0065008	regulation of biological quality	exercise HMDP, MyoGlu: Normal, MyoGlu: Overweight
	GO:0071704	organic substance metabolic process	exercise HMDP, MyoGlu: Normal, MyoGlu: Overweight
	GO:0007275	multicellular organism development	exercise HMDP, MyoGlu: Normal, MyoGlu: Overweight
	GO:0044238	primary metabolic process	exercise HMDP, MyoGlu: Normal, MyoGlu: Overweight
	GO:0048856	anatomical structure development	exercise HMDP, MyoGlu: Normal, MyoGlu: Overweight
	GO:0009987	cellular process	exercise HMDP, MyoGlu: Normal, MyoGlu: Overweight
	GO:0008150	biological_process	exercise HMDP, MyoGlu: Normal, MyoGlu: Overweight
	GO:0014005	microglia development	MyoGlu: Normal
	GO:0014004	microglia differentiation	MyoGlu: Normal
	GO:1902565	positive regulation of neutrophil activation	MyoGlu: Normal
	GO:0018057	peptidyl-lysine oxidation	MyoGlu: Normal
	GO:0033632	regulation of cell-cell adhesion mediated by integrin	MyoGlu: Normal
	GO:0001955	blood vessel maturation	MyoGlu: Normal
	GO:0043313	regulation of neutrophil degranulation	MyoGlu: Normal
	GO:0001765	membrane raft assembly	MyoGlu: Normal
	GO:0042340	keratan sulfate catabolic process	MyoGlu: Normal
	GO:0060353	regulation of cell adhesion molecule production	MyoGlu: Normal
	GO:0032964	collagen biosynthetic process	MyoGlu: Normal
	GO:1903867	extraembryonic membrane development	MyoGlu: Normal
	GO:0072674	multinuclear osteoclast differentiation	MyoGlu: Normal
	GO:1902563	regulation of neutrophil activation	MyoGlu: Normal
	GO:1900272	negative regulation of long-term synaptic potentiation	MyoGlu: Normal
	GO:0034142	toll-like receptor 4 signaling pathway	MyoGlu: Normal
	GO:0007221	positive regulation of transcription of Notch receptor target	MyoGlu: Normal
	GO:0034162	toll-like receptor 9 signaling pathway	MyoGlu: Normal
	GO:0044764	multi-organism cellular process	MyoGlu: Normal
	GO:0038084	vascular endothelial growth factor signaling pathway	MyoGlu: Normal
	GO:0032930	positive regulation of superoxide anion generation	MyoGlu: Normal
	GO:0001516	prostaglandin biosynthetic process	MyoGlu: Normal
	GO:0046457	prostanoid biosynthetic process	MyoGlu: Normal
	GO:0030889	negative regulation of B cell proliferation	MyoGlu: Normal
	GO:0002063	chondrocyte development	MyoGlu: Normal
	GO:0090050	positive regulation of cell migration involved in sprouting angiogenesis	MyoGlu: Normal
	GO:0003272	endocardial cushion formation	MyoGlu: Normal
	GO:0042339	keratan sulfate metabolic process	MyoGlu: Normal
	GO:0045655	regulation of monocyte differentiation	MyoGlu: Normal
	GO:0032928	regulation of superoxide anion generation	MyoGlu: Normal
	GO:0048714	positive regulation of oligodendrocyte differentiation	MyoGlu: Normal
	GO:0031579	membrane raft organization	MyoGlu: Normal
	GO:0030225	macrophage differentiation	MyoGlu: Normal
	GO:0031663	lipopolysaccharide-mediated signaling pathway	MyoGlu: Normal
	GO:0035924	cellular response to vascular endothelial growth factor stimulus	MyoGlu: Normal
	GO:0042535	positive regulation of tumor necrosis factor biosynthetic process	MyoGlu: Normal
	GO:0003382	epithelial cell morphogenesis	MyoGlu: Normal
	GO:0031529	ruffle organization	MyoGlu: Normal
	GO:0018146	keratan sulfate biosynthetic process	MyoGlu: Normal
	GO:0055094	response to lipoprotein particle	MyoGlu: Normal
	GO:1903672	positive regulation of sprouting angiogenesis	MyoGlu: Normal
	GO:0035633	maintenance of blood-brain barrier	MyoGlu: Normal
	GO:0061384	heart trabecula morphogenesis	MyoGlu: Normal
	GO:0001974	blood vessel remodeling	MyoGlu: Normal
	GO:0030206	chondroitin sulfate biosynthetic process	MyoGlu: Normal
	GO:0050869	negative regulation of B cell activation	MyoGlu: Normal
	GO:0071402	cellular response to lipoprotein particle stimulus	MyoGlu: Normal
	GO:0033032	regulation of myeloid cell apoptotic process	MyoGlu: Normal
	GO:0048713	regulation of oligodendrocyte differentiation	MyoGlu: Normal
	GO:0010718	positive regulation of epithelial to mesenchymal transition	MyoGlu: Normal
	GO:0042108	positive regulation of cytokine biosynthetic process	MyoGlu: Normal
	GO:0031295	T cell costimulation	MyoGlu: Normal
	GO:0033628	regulation of cell adhesion mediated by integrin	MyoGlu: Normal
	GO:0043300	regulation of leukocyte degranulation	MyoGlu: Normal
	GO:0061383	trabecula morphogenesis	MyoGlu: Normal
	GO:0140253	cell-cell fusion	MyoGlu: Normal
	GO:0000768	syncytium formation by plasma membrane fusion	MyoGlu: Normal
	GO:0014002	astrocyte development	MyoGlu: Normal
	GO:0031294	lymphocyte costimulation	MyoGlu: Normal
	GO:0006693	prostaglandin metabolic process	MyoGlu: Normal
	GO:0006692	prostanoid metabolic process	MyoGlu: Normal
	GO:0002269	leukocyte activation involved in inflammatory response	MyoGlu: Normal
	GO:0001774	microglial cell activation	MyoGlu: Normal
	GO:0060333	interferon-gamma-mediated signaling pathway	MyoGlu: Normal
	GO:0071709	membrane assembly	MyoGlu: Normal
	GO:0032735	positive regulation of interleukin-12 production	MyoGlu: Normal
	GO:0090322	regulation of superoxide metabolic process	MyoGlu: Normal
	GO:0071675	regulation of mononuclear cell migration	MyoGlu: Normal
	GO:0032653	regulation of interleukin-10 production	MyoGlu: Normal
	GO:0014911	positive regulation of smooth muscle cell migration	MyoGlu: Normal
	GO:0006949	syncytium formation	MyoGlu: Normal
	GO:0002755	MyD88-dependent toll-like receptor signaling pathway	MyoGlu: Normal
	GO:0002691	regulation of cellular extravasation	MyoGlu: Normal
	GO:0048146	positive regulation of fibroblast proliferation	MyoGlu: Normal
	GO:0051931	regulation of sensory perception	MyoGlu: Normal
	GO:2000249	regulation of actin cytoskeleton reorganization	MyoGlu: Normal
	GO:0035987	endodermal cell differentiation	MyoGlu: Normal
	GO:0007159	leukocyte cell-cell adhesion	MyoGlu: Normal
	GO:0002686	negative regulation of leukocyte migration	MyoGlu: Normal
	GO:1904646	cellular response to amyloid-beta	MyoGlu: Normal
	GO:0006027	glycosaminoglycan catabolic process	MyoGlu: Normal
	GO:0007266	Rho protein signal transduction	MyoGlu: Normal
	GO:0001755	neural crest cell migration	MyoGlu: Normal
	GO:0022617	extracellular matrix disassembly	MyoGlu: Normal
	GO:0007229	integrin-mediated signaling pathway	MyoGlu: Normal
	GO:0030866	cortical actin cytoskeleton organization	MyoGlu: Normal
	GO:0150076	neuroinflammatory response	MyoGlu: Normal
	GO:0030316	osteoclast differentiation	MyoGlu: Normal
	GO:0006636	unsaturated fatty acid biosynthetic process	MyoGlu: Normal
	GO:0002886	regulation of myeloid leukocyte mediated immunity	MyoGlu: Normal
	GO:0032963	collagen metabolic process	MyoGlu: Normal
	GO:0045773	positive regulation of axon extension	MyoGlu: Normal
	GO:0051930	regulation of sensory perception of pain	MyoGlu: Normal
	GO:0032757	positive regulation of interleukin-8 production	MyoGlu: Normal
	GO:2000404	regulation of T cell migration	MyoGlu: Normal
	GO:0030888	regulation of B cell proliferation	MyoGlu: Normal
	GO:0061900	glial cell activation	MyoGlu: Normal
	GO:0150115	cell-substrate junction organization	MyoGlu: Normal
	GO:0030204	chondroitin sulfate metabolic process	MyoGlu: Normal
	GO:0032677	regulation of interleukin-8 production	MyoGlu: Normal
	GO:0042116	macrophage activation	MyoGlu: Normal
	GO:0050921	positive regulation of chemotaxis	MyoGlu: Normal
	GO:0032722	positive regulation of chemokine production	MyoGlu: Normal
	GO:0014031	mesenchymal cell development	MyoGlu: Normal
	GO:0070665	positive regulation of leukocyte proliferation	MyoGlu: Normal
	GO:0010863	positive regulation of phospholipase C activity	MyoGlu: Normal
	GO:0002685	regulation of leukocyte migration	MyoGlu: Normal
	GO:2000401	regulation of lymphocyte migration	MyoGlu: Normal
	GO:0014910	regulation of smooth muscle cell migration	MyoGlu: Normal
	GO:0006024	glycosaminoglycan biosynthetic process	MyoGlu: Normal
	GO:0002011	morphogenesis of an epithelial sheet	MyoGlu: Normal
	GO:0030512	negative regulation of transforming growth factor beta receptor signaling pathway	MyoGlu: Normal
	GO:0035590	purinergic nucleotide receptor signaling pathway	MyoGlu: Normal
	GO:0048708	astrocyte differentiation	MyoGlu: Normal
	GO:0034446	substrate adhesion-dependent cell spreading	MyoGlu: Normal
	GO:0006023	aminoglycan biosynthetic process	MyoGlu: Normal
	GO:0030195	negative regulation of blood coagulation	MyoGlu: Normal
	GO:1903039	positive regulation of leukocyte cell-cell adhesion	MyoGlu: Normal
	GO:1903845	negative regulation of cellular response to transforming growth factor beta stimulus	MyoGlu: Normal
	GO:0060337	type I interferon signaling pathway	MyoGlu: Normal
	GO:0071357	cellular response to type I interferon	MyoGlu: Normal
	GO:0048260	positive regulation of receptor-mediated endocytosis	MyoGlu: Normal
	GO:0034103	regulation of tissue remodeling	MyoGlu: Normal
	GO:0014032	neural crest cell development	MyoGlu: Normal
	GO:0042102	positive regulation of T cell proliferation	MyoGlu: Normal
	GO:0014033	neural crest cell differentiation	MyoGlu: Normal
	GO:0050870	positive regulation of T cell activation	MyoGlu: Normal
	GO:0034340	response to type I interferon	MyoGlu: Normal
	GO:1900047	negative regulation of hemostasis	MyoGlu: Normal
	GO:0050671	positive regulation of lymphocyte proliferation	MyoGlu: Normal
	GO:0010830	regulation of myotube differentiation	MyoGlu: Normal
	GO:0031532	actin cytoskeleton reorganization	MyoGlu: Normal
	GO:1903557	positive regulation of tumor necrosis factor superfamily cytokine production	MyoGlu: Normal
	GO:0032946	positive regulation of mononuclear cell proliferation	MyoGlu: Normal
	GO:0019233	sensory perception of pain	MyoGlu: Normal
	GO:0002687	positive regulation of leukocyte migration	MyoGlu: Normal
	GO:0002224	toll-like receptor signaling pathway	MyoGlu: Normal
	GO:0014068	positive regulation of phosphatidylinositol 3-kinase signaling	MyoGlu: Normal
	GO:0032655	regulation of interleukin-12 production	MyoGlu: Normal
	GO:0032675	regulation of interleukin-6 production	MyoGlu: Normal
	GO:0021782	glial cell development	MyoGlu: Normal
	GO:0032760	positive regulation of tumor necrosis factor production	MyoGlu: Normal
	GO:0048864	stem cell development	MyoGlu: Normal
	GO:0051155	positive regulation of striated muscle cell differentiation	MyoGlu: Normal
	GO:0002690	positive regulation of leukocyte chemotaxis	MyoGlu: Normal
	GO:0032755	positive regulation of interleukin-6 production	MyoGlu: Normal
	GO:0050772	positive regulation of axonogenesis	MyoGlu: Normal
	GO:0043407	negative regulation of MAP kinase activity	MyoGlu: Normal
	GO:0030166	proteoglycan biosynthetic process	MyoGlu: Normal
	GO:0050707	regulation of cytokine secretion	MyoGlu: Normal
	GO:0120193	tight junction organization	MyoGlu: Normal
	GO:0046635	positive regulation of alpha-beta T cell activation	MyoGlu: Normal
	GO:0045807	positive regulation of endocytosis	MyoGlu: Normal
	GO:0002688	regulation of leukocyte chemotaxis	MyoGlu: Normal
	GO:0071346	cellular response to interferon-gamma	MyoGlu: Normal
	GO:0070663	regulation of leukocyte proliferation	MyoGlu: Normal
	GO:0048145	regulation of fibroblast proliferation	MyoGlu: Normal
	GO:1904035	regulation of epithelial cell apoptotic process	MyoGlu: Normal
	GO:0006029	proteoglycan metabolic process	MyoGlu: Normal
	GO:0051149	positive regulation of muscle cell differentiation	MyoGlu: Normal
	GO:0002244	hematopoietic progenitor cell differentiation	MyoGlu: Normal
	GO:0046718	viral entry into host cell	MyoGlu: Normal
	GO:0050670	regulation of lymphocyte proliferation	MyoGlu: Normal
	GO:0032944	regulation of mononuclear cell proliferation	MyoGlu: Normal
	GO:1903036	positive regulation of response to wounding	MyoGlu: Normal
	GO:0060193	positive regulation of lipase activity	MyoGlu: Normal
	GO:0014015	positive regulation of gliogenesis	MyoGlu: Normal
	GO:0048709	oligodendrocyte differentiation	MyoGlu: Normal
	GO:0048661	positive regulation of smooth muscle cell proliferation	MyoGlu: Normal
	GO:0032091	negative regulation of protein binding	MyoGlu: Normal
	GO:1903037	regulation of leukocyte cell-cell adhesion	MyoGlu: Normal
	GO:1901222	regulation of NIK/NF-kappaB signaling	MyoGlu: Normal
	GO:0044409	entry into host	MyoGlu: Normal
	GO:1902107	positive regulation of leukocyte differentiation	MyoGlu: Normal
	GO:0045582	positive regulation of T cell differentiation	MyoGlu: Normal
	GO:0050672	negative regulation of lymphocyte proliferation	MyoGlu: Normal
	GO:0034341	response to interferon-gamma	MyoGlu: Normal
	GO:0032945	negative regulation of mononuclear cell proliferation	MyoGlu: Normal
	GO:0050866	negative regulation of cell activation	MyoGlu: Normal
	GO:0060191	regulation of lipase activity	MyoGlu: Normal
	GO:0045621	positive regulation of lymphocyte differentiation	MyoGlu: Normal
	GO:0002221	pattern recognition receptor signaling pathway	MyoGlu: Normal
	GO:0030516	regulation of axon extension	MyoGlu: Normal
	GO:0050673	epithelial cell proliferation	MyoGlu: Normal
	GO:0010717	regulation of epithelial to mesenchymal transition	MyoGlu: Normal
	GO:0052126	movement in host environment	MyoGlu: Normal
	GO:0050770	regulation of axonogenesis	MyoGlu: Normal
	GO:0060326	cell chemotaxis	MyoGlu: Normal
	GO:0099173	postsynapse organization	MyoGlu: Normal
	GO:0002695	negative regulation of leukocyte activation	MyoGlu: Normal
	GO:0046634	regulation of alpha-beta T cell activation	MyoGlu: Normal
	GO:0017015	regulation of transforming growth factor beta receptor signaling pathway	MyoGlu: Normal
	GO:1903555	regulation of tumor necrosis factor superfamily cytokine production	MyoGlu: Normal
	GO:0042129	regulation of T cell proliferation	MyoGlu: Normal
	GO:1902106	negative regulation of leukocyte differentiation	MyoGlu: Normal
	GO:0050863	regulation of T cell activation	MyoGlu: Normal
	GO:0006954	inflammatory response	MyoGlu: Normal
	GO:0090101	negative regulation of transmembrane receptor protein serine/threonine kinase signaling pathway	MyoGlu: Normal
	GO:1903844	regulation of cellular response to transforming growth factor beta stimulus	MyoGlu: Normal
	GO:0048660	regulation of smooth muscle cell proliferation	MyoGlu: Normal
	GO:0032680	regulation of tumor necrosis factor production	MyoGlu: Normal
	GO:0010771	negative regulation of cell morphogenesis involved in differentiation	MyoGlu: Normal
	GO:0045667	regulation of osteoblast differentiation	MyoGlu: Normal
	GO:0042063	gliogenesis	MyoGlu: Normal
	GO:0043405	regulation of MAP kinase activity	MyoGlu: Normal
	GO:0007265	Ras protein signal transduction	MyoGlu: Normal
	GO:0010977	negative regulation of neuron projection development	MyoGlu: Normal
	GO:0046777	protein autophosphorylation	MyoGlu: Normal
	GO:0010001	glial cell differentiation	MyoGlu: Normal
	GO:2001056	positive regulation of cysteine-type endopeptidase activity	MyoGlu: Normal
	GO:0043280	positive regulation of cysteine-type endopeptidase activity involved in apoptotic process	MyoGlu: Normal
	GO:0030595	leukocyte chemotaxis	MyoGlu: Normal
	GO:0014066	regulation of phosphatidylinositol 3-kinase signaling	MyoGlu: Normal
	GO:0061387	regulation of extent of cell growth	MyoGlu: Normal
	GO:1902105	regulation of leukocyte differentiation	MyoGlu: Normal
	GO:0001816	cytokine production	MyoGlu: Normal
	GO:0002761	regulation of myeloid leukocyte differentiation	MyoGlu: Normal
	GO:0008064	regulation of actin polymerization or depolymerization	MyoGlu: Normal
	GO:0051250	negative regulation of lymphocyte activation	MyoGlu: Normal
	GO:0051928	positive regulation of calcium ion transport	MyoGlu: Normal
	GO:0030832	regulation of actin filament length	MyoGlu: Normal
	GO:1903708	positive regulation of hemopoiesis	MyoGlu: Normal
	GO:0022408	negative regulation of cell-cell adhesion	MyoGlu: Normal
	GO:0046330	positive regulation of JNK cascade	MyoGlu: Normal
	GO:0070374	positive regulation of ERK1 and ERK2 cascade	MyoGlu: Normal
	GO:0045619	regulation of lymphocyte differentiation	MyoGlu: Normal
	GO:0043409	negative regulation of MAPK cascade	MyoGlu: Normal
	GO:0048863	stem cell differentiation	MyoGlu: Normal
	GO:0045580	regulation of T cell differentiation	MyoGlu: Normal
	GO:0043406	positive regulation of MAP kinase activity	MyoGlu: Normal
	GO:0051147	regulation of muscle cell differentiation	MyoGlu: Normal
	GO:0000187	activation of MAPK activity	MyoGlu: Normal
	GO:0050867	positive regulation of cell activation	MyoGlu: Normal
	GO:0046328	regulation of JNK cascade	MyoGlu: Normal
	GO:0051100	negative regulation of binding	MyoGlu: Normal
	GO:0090092	regulation of transmembrane receptor protein serine/threonine kinase signaling pathway	MyoGlu: Normal
	GO:0070372	regulation of ERK1 and ERK2 cascade	MyoGlu: Normal
	GO:0002696	positive regulation of leukocyte activation	MyoGlu: Normal
	GO:0018212	peptidyl-tyrosine modification	MyoGlu: Normal
	GO:0051251	positive regulation of lymphocyte activation	MyoGlu: Normal
	GO:0001818	negative regulation of cytokine production	MyoGlu: Normal
	GO:1903707	negative regulation of hemopoiesis	MyoGlu: Normal
	GO:0051048	negative regulation of secretion	MyoGlu: Normal
	GO:0031345	negative regulation of cell projection organization	MyoGlu: Normal
	GO:0010769	regulation of cell morphogenesis involved in differentiation	MyoGlu: Normal
	GO:0043123	positive regulation of I-kappaB kinase/NF-kappaB signaling	MyoGlu: Normal
	GO:0007163	establishment or maintenance of cell polarity	MyoGlu: Normal
	GO:0030833	regulation of actin filament polymerization	MyoGlu: Normal
	GO:0030323	respiratory tube development	MyoGlu: Normal
	GO:0010770	positive regulation of cell morphogenesis involved in differentiation	MyoGlu: Normal
	GO:0050865	regulation of cell activation	MyoGlu: Normal
	GO:0030278	regulation of ossification	MyoGlu: Normal
	GO:0002444	myeloid leukocyte mediated immunity	MyoGlu: Normal
	GO:0043299	leukocyte degranulation	MyoGlu: Normal
	GO:0071902	positive regulation of protein serine/threonine kinase activity	MyoGlu: Normal
	GO:0002274	myeloid leukocyte activation	MyoGlu: Normal
	GO:0002694	regulation of leukocyte activation	MyoGlu: Normal
	GO:0030100	regulation of endocytosis	MyoGlu: Normal
	GO:0050900	leukocyte migration	MyoGlu: Normal
	GO:0002521	leukocyte differentiation	MyoGlu: Normal
	GO:0051701	interaction with host	MyoGlu: Normal
	GO:0002263	cell activation involved in immune response	MyoGlu: Normal
	GO:0050728	negative regulation of inflammatory response	MyoGlu: Normal
	GO:0019882	antigen processing and presentation	MyoGlu: Normal
	GO:0002683	negative regulation of immune system process	MyoGlu: Normal
	GO:0006909	phagocytosis	MyoGlu: Normal
	GO:0002275	myeloid cell activation involved in immune response	MyoGlu: Normal
	GO:0002366	leukocyte activation involved in immune response	MyoGlu: Normal
	GO:0002283	neutrophil activation involved in immune response	MyoGlu: Normal
	GO:0002446	neutrophil mediated immunity	MyoGlu: Normal
	GO:0031348	negative regulation of defense response	MyoGlu: Normal
	GO:0071222	cellular response to lipopolysaccharide	MyoGlu: Normal
	GO:0008361	regulation of cell size	MyoGlu: Normal
	GO:0042119	neutrophil activation	MyoGlu: Normal
	GO:0043312	neutrophil degranulation	MyoGlu: Normal
	GO:0006898	receptor-mediated endocytosis	MyoGlu: Normal
	GO:0048872	homeostasis of number of cells	MyoGlu: Normal
	GO:0019221	cytokine-mediated signaling pathway	MyoGlu: Normal
	GO:0036230	granulocyte activation	MyoGlu: Normal
	GO:0045860	positive regulation of protein kinase activity	MyoGlu: Normal
	GO:0050727	regulation of inflammatory response	MyoGlu: Normal
	GO:0051098	regulation of binding	MyoGlu: Normal
	GO:0071219	cellular response to molecule of bacterial origin	MyoGlu: Normal
	GO:0001817	regulation of cytokine production	MyoGlu: Normal
	GO:0045321	leukocyte activation	MyoGlu: Normal
	GO:1902905	positive regulation of supramolecular fiber organization	MyoGlu: Normal
	GO:0051249	regulation of lymphocyte activation	MyoGlu: Normal
	GO:0050777	negative regulation of immune response	MyoGlu: Normal
	GO:0051495	positive regulation of cytoskeleton organization	MyoGlu: Normal
	GO:0006469	negative regulation of protein kinase activity	MyoGlu: Normal
	GO:0002793	positive regulation of peptide secretion	MyoGlu: Normal
	GO:0032102	negative regulation of response to external stimulus	MyoGlu: Normal
	GO:0070302	regulation of stress-activated protein kinase signaling cascade	MyoGlu: Normal
	GO:0032535	regulation of cellular component size	MyoGlu: Normal
	GO:0043270	positive regulation of ion transport	MyoGlu: Normal
	GO:0046649	lymphocyte activation	MyoGlu: Normal
	GO:0032103	positive regulation of response to external stimulus	MyoGlu: Normal
	GO:0032872	regulation of stress-activated MAPK cascade	MyoGlu: Normal
	GO:0002009	morphogenesis of an epithelium	MyoGlu: Normal
	GO:0002684	positive regulation of immune system process	MyoGlu: Normal
	GO:0045862	positive regulation of proteolysis	MyoGlu: Normal
	GO:0042110	T cell activation	MyoGlu: Normal
	GO:0006897	endocytosis	MyoGlu: Normal
	GO:0098742	cell-cell adhesion via plasma-membrane adhesion molecules	MyoGlu: Normal
	GO:1903706	regulation of hemopoiesis	MyoGlu: Normal
	GO:0002237	response to molecule of bacterial origin	MyoGlu: Normal
	GO:0001819	positive regulation of cytokine production	MyoGlu: Normal
	GO:0071345	cellular response to cytokine stimulus	MyoGlu: Normal
	GO:0002252	immune effector process	MyoGlu: Normal
	GO:0010720	positive regulation of cell development	MyoGlu: Normal
	GO:0045664	regulation of neuron differentiation	MyoGlu: Normal
	GO:0032496	response to lipopolysaccharide	MyoGlu: Normal
	GO:0010975	regulation of neuron projection development	MyoGlu: Normal
	GO:0034097	response to cytokine	MyoGlu: Normal
	GO:0032147	activation of protein kinase activity	MyoGlu: Normal
	GO:0032409	regulation of transporter activity	MyoGlu: Normal
	GO:0001933	negative regulation of protein phosphorylation	MyoGlu: Normal
	GO:0051347	positive regulation of transferase activity	MyoGlu: Normal
	GO:0050769	positive regulation of neurogenesis	MyoGlu: Normal
	GO:0009615	response to virus	MyoGlu: Normal
	GO:0055074	calcium ion homeostasis	MyoGlu: Normal
	GO:0051051	negative regulation of transport	MyoGlu: Normal
	GO:1902532	negative regulation of intracellular signal transduction	MyoGlu: Normal
	GO:0051047	positive regulation of secretion	MyoGlu: Normal
	GO:0002791	regulation of peptide secretion	MyoGlu: Normal
	GO:1903532	positive regulation of secretion by cell	MyoGlu: Normal
	GO:0006952	defense response	MyoGlu: Normal
	GO:0045666	positive regulation of neuron differentiation	MyoGlu: Normal
	GO:0120035	regulation of plasma membrane bounded cell projection organization	MyoGlu: Normal
	GO:0050776	regulation of immune response	MyoGlu: Normal
	GO:0031344	regulation of cell projection organization	MyoGlu: Normal
	GO:0051046	regulation of secretion	MyoGlu: Normal
	GO:0050708	regulation of protein secretion	MyoGlu: Normal
	GO:0006874	cellular calcium ion homeostasis	MyoGlu: Normal
	GO:0099177	regulation of trans-synaptic signaling	MyoGlu: Normal
	GO:0050767	regulation of neurogenesis	MyoGlu: Normal
	GO:0060627	regulation of vesicle-mediated transport	MyoGlu: Normal
	GO:0016192	vesicle-mediated transport	MyoGlu: Normal
	GO:0045936	negative regulation of phosphate metabolic process	MyoGlu: Normal
	GO:0050804	modulation of chemical synaptic transmission	MyoGlu: Normal
	GO:0002443	leukocyte mediated immunity	MyoGlu: Normal
	GO:0010563	negative regulation of phosphorus metabolic process	MyoGlu: Normal
	GO:0030111	regulation of Wnt signaling pathway	MyoGlu: Normal
	GO:0045087	innate immune response	MyoGlu: Normal
	GO:0030182	neuron differentiation	MyoGlu: Normal
	GO:1903530	regulation of secretion by cell	MyoGlu: Normal
	GO:0031347	regulation of defense response	MyoGlu: Normal
	GO:0052548	regulation of endopeptidase activity	MyoGlu: Normal
	GO:0051960	regulation of nervous system development	MyoGlu: Normal
	GO:0051050	positive regulation of transport	MyoGlu: Normal
	GO:0051962	positive regulation of nervous system development	MyoGlu: Normal
	GO:0042326	negative regulation of phosphorylation	MyoGlu: Normal
	GO:0048699	generation of neurons	MyoGlu: Normal
	GO:0006468	protein phosphorylation	MyoGlu: Normal
	GO:0002253	activation of immune response	MyoGlu: Normal
	GO:1901652	response to peptide	MyoGlu: Normal
	GO:0072507	divalent inorganic cation homeostasis	MyoGlu: Normal
	GO:0050778	positive regulation of immune response	MyoGlu: Normal
	GO:0072503	cellular divalent inorganic cation homeostasis	MyoGlu: Normal
	GO:0002764	immune response-regulating signaling pathway	MyoGlu: Normal
	GO:0031400	negative regulation of protein modification process	MyoGlu: Normal
	GO:0002768	immune response-regulating cell surface receptor signaling pathway	MyoGlu: Normal
	GO:0009605	response to external stimulus	MyoGlu: Normal
	GO:0006955	immune response	MyoGlu: Normal
	GO:1901701	cellular response to oxygen-containing compound	MyoGlu: Normal
	GO:0043069	negative regulation of programmed cell death	MyoGlu: Normal
	GO:0043086	negative regulation of catalytic activity	MyoGlu: Normal
	GO:0060548	negative regulation of cell death	MyoGlu: Normal
	GO:0043066	negative regulation of apoptotic process	MyoGlu: Normal
	GO:0098542	defense response to other organism	MyoGlu: Normal
	GO:0007417	central nervous system development	MyoGlu: Normal
	GO:0007267	cell-cell signaling	MyoGlu: Normal
	GO:0032880	regulation of protein localization	MyoGlu: Normal
	GO:0030162	regulation of proteolysis	MyoGlu: Normal
	GO:0090087	regulation of peptide transport	MyoGlu: Normal
	GO:0051130	positive regulation of cellular component organization	MyoGlu: Normal
	GO:0051707	response to other organism	MyoGlu: Normal
	GO:0043207	response to external biotic stimulus	MyoGlu: Normal
	GO:0009607	response to biotic stimulus	MyoGlu: Normal
	GO:0060322	head development	MyoGlu: Normal
	GO:0080134	regulation of response to stress	MyoGlu: Normal
	GO:0033993	response to lipid	MyoGlu: Normal
	GO:0006950	response to stress	MyoGlu: Normal
	GO:1901698	response to nitrogen compound	MyoGlu: Normal
	GO:0051248	negative regulation of protein metabolic process	MyoGlu: Normal
	GO:0060341	regulation of cellular localization	MyoGlu: Normal
	GO:0008219	cell death	MyoGlu: Normal
	GO:1904871	positive regulation of protein localization to Cajal body	MyoGlu: Normal
	GO:1904869	regulation of protein localization to Cajal body	MyoGlu: Normal
	GO:0090085	regulation of protein deubiquitination	MyoGlu: Normal
	GO:0000244	spliceosomal tri-snRNP complex assembly	MyoGlu: Normal
	GO:0033962	P-body assembly	MyoGlu: Normal
	GO:0000380	alternative mRNA splicing, via spliceosome	MyoGlu: Normal
	GO:0048025	negative regulation of mRNA splicing, via spliceosome	MyoGlu: Normal
	GO:0000027	ribosomal large subunit assembly	MyoGlu: Normal
	GO:0043248	proteasome assembly	MyoGlu: Normal
	GO:0000715	nucleotide-excision repair, DNA damage recognition	MyoGlu: Normal
	GO:0050686	negative regulation of mRNA processing	MyoGlu: Normal
	GO:0032786	positive regulation of DNA-templated transcription, elongation	MyoGlu: Normal
	GO:0043928	exonucleolytic catabolism of deadenylated mRNA	MyoGlu: Normal
	GO:0000470	maturation of LSU-rRNA	MyoGlu: Normal
	GO:0000291	nuclear-transcribed mRNA catabolic process, exonucleolytic	MyoGlu: Normal
	GO:0000288	nuclear-transcribed mRNA catabolic process, deadenylation-dependent decay	MyoGlu: Normal
	GO:0000469	cleavage involved in rRNA processing	MyoGlu: Normal
	GO:0035973	aggrephagy	MyoGlu: Normal
	GO:0045324	late endosome to vacuole transport	MyoGlu: Normal
	GO:0000387	spliceosomal snRNP assembly	MyoGlu: Normal
	GO:0075733	intracellular transport of virus	MyoGlu: Normal
	GO:0071431	tRNA-containing ribonucleoprotein complex export from nucleus	MyoGlu: Normal
	GO:0006409	tRNA export from nucleus	MyoGlu: Normal
	GO:1900034	regulation of cellular response to heat	MyoGlu: Normal
	GO:0000462	maturation of SSU-rRNA from tricistronic rRNA transcript	MyoGlu: Normal
	GO:0097064	ncRNA export from nucleus	MyoGlu: Normal
	GO:1902579	multi-organism localization	MyoGlu: Normal
	GO:0044766	multi-organism transport	MyoGlu: Normal
	GO:0042307	positive regulation of protein import into nucleus	MyoGlu: Normal
	GO:0046794	transport of virus	MyoGlu: Normal
	GO:0051320	S phase	MyoGlu: Normal
	GO:0000084	mitotic S phase	MyoGlu: Normal
	GO:0050685	positive regulation of mRNA processing	MyoGlu: Normal
	GO:0033120	positive regulation of RNA splicing	MyoGlu: Normal
	GO:0051031	tRNA transport	MyoGlu: Normal
	GO:0006521	regulation of cellular amino acid metabolic process	MyoGlu: Normal
	GO:0031145	anaphase-promoting complex-dependent catabolic process	MyoGlu: Normal
	GO:1900182	positive regulation of protein localization to nucleus	MyoGlu: Normal
	GO:1904591	positive regulation of protein import	MyoGlu: Normal
	GO:0046824	positive regulation of nucleocytoplasmic transport	MyoGlu: Normal
	GO:0006446	regulation of translational initiation	MyoGlu: Normal
	GO:1902036	regulation of hematopoietic stem cell differentiation	MyoGlu: Normal
	GO:0019068	virion assembly	MyoGlu: Normal
	GO:0061418	regulation of transcription from RNA polymerase II promoter in response to hypoxia	MyoGlu: Normal
	GO:0006368	transcription elongation from RNA polymerase II promoter	MyoGlu: Normal
	GO:0043488	regulation of mRNA stability	MyoGlu: Normal
	GO:0061912	selective autophagy	MyoGlu: Normal
	GO:0051329	mitotic interphase	MyoGlu: Normal
	GO:0051325	interphase	MyoGlu: Normal
	GO:0070498	interleukin-1-mediated signaling pathway	MyoGlu: Normal
	GO:0009301	snRNA transcription	MyoGlu: Normal
	GO:0031123	RNA 3'-end processing	MyoGlu: Normal
	GO:0043487	regulation of RNA stability	MyoGlu: Normal
	GO:1903312	negative regulation of mRNA metabolic process	MyoGlu: Normal
	GO:0061013	regulation of mRNA catabolic process	MyoGlu: Normal
	GO:0051168	nuclear export	MyoGlu: Normal
	GO:0016073	snRNA metabolic process	MyoGlu: Normal
	GO:1901532	regulation of hematopoietic progenitor cell differentiation	MyoGlu: Normal
	GO:0032784	regulation of DNA-templated transcription, elongation	MyoGlu: Normal
	GO:1903313	positive regulation of mRNA metabolic process	MyoGlu: Normal
	GO:0050658	RNA transport	MyoGlu: Normal
	GO:0050657	nucleic acid transport	MyoGlu: Normal
	GO:0042795	snRNA transcription by RNA polymerase II	MyoGlu: Normal
	GO:0043967	histone H4 acetylation	MyoGlu: Normal
	GO:0051236	establishment of RNA localization	MyoGlu: Normal
	GO:0002479	antigen processing and presentation of exogenous peptide antigen via MHC class I, TAP-dependent	MyoGlu: Normal
	GO:0046822	regulation of nucleocytoplasmic transport	MyoGlu: Normal
	GO:0042306	regulation of protein import into nucleus	MyoGlu: Normal
	GO:0033238	regulation of cellular amine metabolic process	MyoGlu: Normal
	GO:0006283	transcription-coupled nucleotide-excision repair	MyoGlu: Normal
	GO:0006354	DNA-templated transcription, elongation	MyoGlu: Normal
	GO:0006475	internal protein amino acid acetylation	MyoGlu: Normal
	GO:0006473	protein acetylation	MyoGlu: Normal
	GO:0043618	regulation of transcription from RNA polymerase II promoter in response to stress	MyoGlu: Normal
	GO:0018394	peptidyl-lysine acetylation	MyoGlu: Normal
	GO:0038061	NIK/NF-kappaB signaling	MyoGlu: Normal
	GO:0016573	histone acetylation	MyoGlu: Normal
	GO:0031146	SCF-dependent proteasomal ubiquitin-dependent protein catabolic process	MyoGlu: Normal
	GO:0018393	internal peptidyl-lysine acetylation	MyoGlu: Normal
	GO:0042590	antigen processing and presentation of exogenous peptide antigen via MHC class I	MyoGlu: Normal
	GO:1904589	regulation of protein import	MyoGlu: Normal
	GO:0051169	nuclear transport	MyoGlu: Normal
	GO:0043620	regulation of DNA-templated transcription in response to stress	MyoGlu: Normal
	GO:0006998	nuclear envelope organization	MyoGlu: Normal
	GO:0098781	ncRNA transcription	MyoGlu: Normal
	GO:0006913	nucleocytoplasmic transport	MyoGlu: Normal
	GO:0072384	organelle transport along microtubule	MyoGlu: Normal
	GO:0016236	macroautophagy	MyoGlu: Normal
	GO:0019058	viral life cycle	MyoGlu: Normal
	GO:0043543	protein acylation	MyoGlu: Normal
	GO:0010972	negative regulation of G2/M transition of mitotic cell cycle	MyoGlu: Normal
	GO:0031047	gene silencing by RNA	MyoGlu: Normal
	GO:0002474	antigen processing and presentation of peptide antigen via MHC class I	MyoGlu: Normal
	GO:0015931	nucleobase-containing compound transport	MyoGlu: Normal
	GO:0006289	nucleotide-excision repair	MyoGlu: Normal
	GO:0002218	activation of innate immune response	MyoGlu: Normal
	GO:0060071	Wnt signaling pathway, planar cell polarity pathway	MyoGlu: Normal
	GO:0043502	regulation of muscle adaptation	MyoGlu: Normal
	GO:0006997	nucleus organization	MyoGlu: Normal
	GO:0017148	negative regulation of translation	MyoGlu: Normal
	GO:0002220	innate immune response activating cell surface receptor signaling pathway	MyoGlu: Normal
	GO:1900180	regulation of protein localization to nucleus	MyoGlu: Normal
	GO:0006606	protein import into nucleus	MyoGlu: Normal
	GO:0002758	innate immune response-activating signal transduction	MyoGlu: Normal
	GO:0090175	regulation of establishment of planar polarity	MyoGlu: Normal
	GO:0010927	cellular component assembly involved in morphogenesis	MyoGlu: Normal
	GO:0034504	protein localization to nucleus	MyoGlu: Normal
	GO:0018205	peptidyl-lysine modification	MyoGlu: Normal
	GO:0002223	stimulatory C-type lectin receptor signaling pathway	MyoGlu: Normal
	GO:0031503	protein-containing complex localization	MyoGlu: Normal
	GO:0016458	gene silencing	MyoGlu: Normal
	GO:0051170	import into nucleus	MyoGlu: Normal
	GO:1902750	negative regulation of cell cycle G2/M phase transition	MyoGlu: Normal
	GO:0051322	anaphase	MyoGlu: Normal
	GO:0000090	mitotic anaphase	MyoGlu: Normal
	GO:0006479	protein methylation	MyoGlu: Normal
	GO:0042770	signal transduction in response to DNA damage	MyoGlu: Normal
	GO:0008213	protein alkylation	MyoGlu: Normal
	GO:0035567	non-canonical Wnt signaling pathway	MyoGlu: Normal
	GO:0006457	protein folding	MyoGlu: Normal
	GO:0000279	M phase	MyoGlu: Normal
	GO:0000087	mitotic M phase	MyoGlu: Normal
	GO:2000736	regulation of stem cell differentiation	MyoGlu: Normal
	GO:0006914	autophagy	MyoGlu: Normal
	GO:0061919	process utilizing autophagic mechanism	MyoGlu: Normal
	GO:0006414	translational elongation	MyoGlu: Normal
	GO:0034249	negative regulation of cellular amide metabolic process	MyoGlu: Normal
	GO:0017038	protein import	MyoGlu: Normal
	GO:0016570	histone modification	MyoGlu: Normal
	GO:0090090	negative regulation of canonical Wnt signaling pathway	MyoGlu: Normal
	GO:0090263	positive regulation of canonical Wnt signaling pathway	MyoGlu: Normal
	GO:0016569	covalent chromatin modification	MyoGlu: Normal
	GO:0040029	regulation of gene expression, epigenetic	MyoGlu: Normal
	GO:0010389	regulation of G2/M transition of mitotic cell cycle	MyoGlu: Normal
	GO:0045089	positive regulation of innate immune response	MyoGlu: Normal
	GO:0071824	protein-DNA complex subunit organization	MyoGlu: Normal
	GO:0016579	protein deubiquitination	MyoGlu: Normal
	GO:0007034	vacuolar transport	MyoGlu: Normal
	GO:0034728	nucleosome organization	MyoGlu: Normal
	GO:0071347	cellular response to interleukin-1	MyoGlu: Normal
	GO:0043414	macromolecule methylation	MyoGlu: Normal
	GO:1901796	regulation of signal transduction by p53 class mediator	MyoGlu: Normal
	GO:0044848	biological phase	MyoGlu: Normal
	GO:0098763	mitotic cell cycle phase	MyoGlu: Normal
	GO:0022403	cell cycle phase	MyoGlu: Normal
	GO:0090501	RNA phosphodiester bond hydrolysis	MyoGlu: Normal
	GO:2001252	positive regulation of chromosome organization	MyoGlu: Normal
	GO:0006366	transcription by RNA polymerase II	MyoGlu: Normal
	GO:0032388	positive regulation of intracellular transport	MyoGlu: Normal
	GO:0032259	methylation	MyoGlu: Normal
	GO:0070507	regulation of microtubule cytoskeleton organization	MyoGlu: Normal
	GO:0070555	response to interleukin-1	MyoGlu: Normal
	GO:1902749	regulation of cell cycle G2/M phase transition	MyoGlu: Normal
	GO:0006351	transcription, DNA-templated	MyoGlu: Normal
	GO:0097659	nucleic acid-templated transcription	MyoGlu: Normal
	GO:0045732	positive regulation of protein catabolic process	MyoGlu: Normal
	GO:1901991	negative regulation of mitotic cell cycle phase transition	MyoGlu: Normal
	GO:0032774	RNA biosynthetic process	MyoGlu: Normal
	GO:0002833	positive regulation of response to biotic stimulus	MyoGlu: Normal
	GO:0071103	DNA conformation change	MyoGlu: Normal
	GO:1903320	regulation of protein modification by small protein conjugation or removal	MyoGlu: Normal
	GO:0033044	regulation of chromosome organization	MyoGlu: Normal
	GO:0090305	nucleic acid phosphodiester bond hydrolysis	MyoGlu: Normal
	GO:0032386	regulation of intracellular transport	MyoGlu: Normal
	GO:1903829	positive regulation of cellular protein localization	MyoGlu: Normal
	GO:0060828	regulation of canonical Wnt signaling pathway	MyoGlu: Normal
	GO:0033157	regulation of intracellular protein transport	MyoGlu: Normal
	GO:0006281	DNA repair	MyoGlu: Normal
	GO:0042176	regulation of protein catabolic process	MyoGlu: Normal
	GO:0010506	regulation of autophagy	MyoGlu: Normal
	GO:1901990	regulation of mitotic cell cycle phase transition	MyoGlu: Normal
	GO:0006974	cellular response to DNA damage stimulus	MyoGlu: Normal
	GO:0043687	post-translational protein modification	MyoGlu: Normal
	GO:0018130	heterocycle biosynthetic process	MyoGlu: Normal
	GO:1901987	regulation of cell cycle phase transition	MyoGlu: Normal
	GO:1903047	mitotic cell cycle process	MyoGlu: Normal
	GO:0018193	peptidyl-amino acid modification	MyoGlu: Normal
	GO:0000278	mitotic cell cycle	MyoGlu: Normal
	GO:0080135	regulation of cellular response to stress	MyoGlu: Normal
	GO:0010564	regulation of cell cycle process	MyoGlu: Normal
	GO:0007346	regulation of mitotic cell cycle	MyoGlu: Normal
	GO:0010638	positive regulation of organelle organization	MyoGlu: Normal
	GO:0006259	DNA metabolic process	MyoGlu: Normal
	GO:0045786	negative regulation of cell cycle	MyoGlu: Normal
	GO:1901362	organic cyclic compound biosynthetic process	MyoGlu: Normal
	GO:0022402	cell cycle process	MyoGlu: Normal
	GO:0051726	regulation of cell cycle	MyoGlu: Normal
	GO:0007049	cell cycle	MyoGlu: Normal
	GO:0006357	regulation of transcription by RNA polymerase II	MyoGlu: Normal
	GO:0001886	endothelial cell morphogenesis	MyoGlu: Normal & MyoGlu: Overweight
	GO:0061314	Notch signaling involved in heart development	MyoGlu: Normal & MyoGlu: Overweight
	GO:0030199	collagen fibril organization	MyoGlu: Normal & MyoGlu: Overweight
	GO:0061440	kidney vasculature development	MyoGlu: Normal & MyoGlu: Overweight
	GO:0061437	renal system vasculature development	MyoGlu: Normal & MyoGlu: Overweight
	GO:0072012	glomerulus vasculature development	MyoGlu: Normal & MyoGlu: Overweight
	GO:0071711	basement membrane organization	MyoGlu: Normal & MyoGlu: Overweight
	GO:0002040	sprouting angiogenesis	MyoGlu: Normal & MyoGlu: Overweight
	GO:0002042	cell migration involved in sprouting angiogenesis	MyoGlu: Normal & MyoGlu: Overweight
	GO:0001569	branching involved in blood vessel morphogenesis	MyoGlu: Normal & MyoGlu: Overweight
	GO:0090049	regulation of cell migration involved in sprouting angiogenesis	MyoGlu: Normal & MyoGlu: Overweight
	GO:0085029	extracellular matrix assembly	MyoGlu: Normal & MyoGlu: Overweight
	GO:0043537	negative regulation of blood vessel endothelial cell migration	MyoGlu: Normal & MyoGlu: Overweight
	GO:0010631	epithelial cell migration	MyoGlu: Normal & MyoGlu: Overweight
	GO:0043534	blood vessel endothelial cell migration	MyoGlu: Normal & MyoGlu: Overweight
	GO:0090132	epithelium migration	MyoGlu: Normal & MyoGlu: Overweight
	GO:0043542	endothelial cell migration	MyoGlu: Normal & MyoGlu: Overweight
	GO:1903053	regulation of extracellular matrix organization	MyoGlu: Normal & MyoGlu: Overweight
	GO:0003158	endothelium development	MyoGlu: Normal & MyoGlu: Overweight
	GO:0045446	endothelial cell differentiation	MyoGlu: Normal & MyoGlu: Overweight
	GO:0060976	coronary vasculature development	MyoGlu: Normal & MyoGlu: Overweight
	GO:0030198	extracellular matrix organization	MyoGlu: Normal & MyoGlu: Overweight
	GO:0043062	extracellular structure organization	MyoGlu: Normal & MyoGlu: Overweight
	GO:0001885	endothelial cell development	MyoGlu: Normal & MyoGlu: Overweight
	GO:0035904	aorta development	MyoGlu: Normal & MyoGlu: Overweight
	GO:0043535	regulation of blood vessel endothelial cell migration	MyoGlu: Normal & MyoGlu: Overweight
	GO:0045746	negative regulation of Notch signaling pathway	MyoGlu: Normal & MyoGlu: Overweight
	GO:0090130	tissue migration	MyoGlu: Normal & MyoGlu: Overweight
	GO:0010712	regulation of collagen metabolic process	MyoGlu: Normal & MyoGlu: Overweight
	GO:0032835	glomerulus development	MyoGlu: Normal & MyoGlu: Overweight
	GO:0001525	angiogenesis	MyoGlu: Normal & MyoGlu: Overweight
	GO:0002576	platelet degranulation	MyoGlu: Normal & MyoGlu: Overweight
	GO:1903670	regulation of sprouting angiogenesis	MyoGlu: Normal & MyoGlu: Overweight
	GO:0016525	negative regulation of angiogenesis	MyoGlu: Normal & MyoGlu: Overweight
	GO:2000181	negative regulation of blood vessel morphogenesis	MyoGlu: Normal & MyoGlu: Overweight
	GO:0060840	artery development	MyoGlu: Normal & MyoGlu: Overweight
	GO:0043536	positive regulation of blood vessel endothelial cell migration	MyoGlu: Normal & MyoGlu: Overweight
	GO:1901343	negative regulation of vasculature development	MyoGlu: Normal & MyoGlu: Overweight
	GO:0007160	cell-matrix adhesion	MyoGlu: Normal & MyoGlu: Overweight
	GO:0001937	negative regulation of endothelial cell proliferation	MyoGlu: Normal & MyoGlu: Overweight
	GO:0061572	actin filament bundle organization	MyoGlu: Normal & MyoGlu: Overweight
	GO:0048010	vascular endothelial growth factor receptor signaling pathway	MyoGlu: Normal & MyoGlu: Overweight
	GO:0048514	blood vessel morphogenesis	MyoGlu: Normal & MyoGlu: Overweight
	GO:0048771	tissue remodeling	MyoGlu: Normal & MyoGlu: Overweight
	GO:0010596	negative regulation of endothelial cell migration	MyoGlu: Normal & MyoGlu: Overweight
	GO:0003208	cardiac ventricle morphogenesis	MyoGlu: Normal & MyoGlu: Overweight
	GO:1903510	mucopolysaccharide metabolic process	MyoGlu: Normal & MyoGlu: Overweight
	GO:0045765	regulation of angiogenesis	MyoGlu: Normal & MyoGlu: Overweight
	GO:0001568	blood vessel development	MyoGlu: Normal & MyoGlu: Overweight
	GO:0001667	ameboidal-type cell migration	MyoGlu: Normal & MyoGlu: Overweight
	GO:0001936	regulation of endothelial cell proliferation	MyoGlu: Normal & MyoGlu: Overweight
	GO:0031589	cell-substrate adhesion	MyoGlu: Normal & MyoGlu: Overweight
	GO:0061515	myeloid cell development	MyoGlu: Normal & MyoGlu: Overweight
	GO:0001938	positive regulation of endothelial cell proliferation	MyoGlu: Normal & MyoGlu: Overweight
	GO:1901342	regulation of vasculature development	MyoGlu: Normal & MyoGlu: Overweight
	GO:0010594	regulation of endothelial cell migration	MyoGlu: Normal & MyoGlu: Overweight
	GO:1904018	positive regulation of vasculature development	MyoGlu: Normal & MyoGlu: Overweight
	GO:0001944	vasculature development	MyoGlu: Normal & MyoGlu: Overweight
	GO:0010595	positive regulation of endothelial cell migration	MyoGlu: Normal & MyoGlu: Overweight
	GO:0006026	aminoglycan catabolic process	MyoGlu: Normal & MyoGlu: Overweight
	GO:2000351	regulation of endothelial cell apoptotic process	MyoGlu: Normal & MyoGlu: Overweight
	GO:0030193	regulation of blood coagulation	MyoGlu: Normal & MyoGlu: Overweight
	GO:0045766	positive regulation of angiogenesis	MyoGlu: Normal & MyoGlu: Overweight
	GO:0002573	myeloid leukocyte differentiation	MyoGlu: Normal & MyoGlu: Overweight
	GO:1900046	regulation of hemostasis	MyoGlu: Normal & MyoGlu: Overweight
	GO:0051017	actin filament bundle assembly	MyoGlu: Normal & MyoGlu: Overweight
	GO:0003179	heart valve morphogenesis	MyoGlu: Normal & MyoGlu: Overweight
	GO:0060411	cardiac septum morphogenesis	MyoGlu: Normal & MyoGlu: Overweight
	GO:0003170	heart valve development	MyoGlu: Normal & MyoGlu: Overweight
	GO:0032092	positive regulation of protein binding	MyoGlu: Normal & MyoGlu: Overweight
	GO:0048844	artery morphogenesis	MyoGlu: Normal & MyoGlu: Overweight
	GO:0003279	cardiac septum development	MyoGlu: Normal & MyoGlu: Overweight
	GO:0035023	regulation of Rho protein signal transduction	MyoGlu: Normal & MyoGlu: Overweight
	GO:0022409	positive regulation of cell-cell adhesion	MyoGlu: Normal & MyoGlu: Overweight
	GO:1903727	positive regulation of phospholipid metabolic process	MyoGlu: Normal & MyoGlu: Overweight
	GO:0050818	regulation of coagulation	MyoGlu: Normal & MyoGlu: Overweight
	GO:0003206	cardiac chamber morphogenesis	MyoGlu: Normal & MyoGlu: Overweight
	GO:0048762	mesenchymal cell differentiation	MyoGlu: Normal & MyoGlu: Overweight
	GO:0050920	regulation of chemotaxis	MyoGlu: Normal & MyoGlu: Overweight
	GO:0030203	glycosaminoglycan metabolic process	MyoGlu: Normal & MyoGlu: Overweight
	GO:0010632	regulation of epithelial cell migration	MyoGlu: Normal & MyoGlu: Overweight
	GO:0010634	positive regulation of epithelial cell migration	MyoGlu: Normal & MyoGlu: Overweight
	GO:0045785	positive regulation of cell adhesion	MyoGlu: Normal & MyoGlu: Overweight
	GO:0030099	myeloid cell differentiation	MyoGlu: Normal & MyoGlu: Overweight
	GO:0001570	vasculogenesis	MyoGlu: Normal & MyoGlu: Overweight
	GO:0008593	regulation of Notch signaling pathway	MyoGlu: Normal & MyoGlu: Overweight
	GO:0010811	positive regulation of cell-substrate adhesion	MyoGlu: Normal & MyoGlu: Overweight
	GO:0061041	regulation of wound healing	MyoGlu: Normal & MyoGlu: Overweight
	GO:0003151	outflow tract morphogenesis	MyoGlu: Normal & MyoGlu: Overweight
	GO:0030168	platelet activation	MyoGlu: Normal & MyoGlu: Overweight
	GO:0006022	aminoglycan metabolic process	MyoGlu: Normal & MyoGlu: Overweight
	GO:0003205	cardiac chamber development	MyoGlu: Normal & MyoGlu: Overweight
	GO:0030335	positive regulation of cell migration	MyoGlu: Normal & MyoGlu: Overweight
	GO:0007043	cell-cell junction assembly	MyoGlu: Normal & MyoGlu: Overweight
	GO:0010633	negative regulation of epithelial cell migration	MyoGlu: Normal & MyoGlu: Overweight
	GO:0032272	negative regulation of protein polymerization	MyoGlu: Normal & MyoGlu: Overweight
	GO:0046579	positive regulation of Ras protein signal transduction	MyoGlu: Normal & MyoGlu: Overweight
	GO:0030336	negative regulation of cell migration	MyoGlu: Normal & MyoGlu: Overweight
	GO:1901570	fatty acid derivative biosynthetic process	MyoGlu: Normal & MyoGlu: Overweight
	GO:0035239	tube morphogenesis	MyoGlu: Normal & MyoGlu: Overweight
	GO:0030334	regulation of cell migration	MyoGlu: Normal & MyoGlu: Overweight
	GO:1903034	regulation of response to wounding	MyoGlu: Normal & MyoGlu: Overweight
	GO:2000147	positive regulation of cell motility	MyoGlu: Normal & MyoGlu: Overweight
	GO:0051272	positive regulation of cellular component movement	MyoGlu: Normal & MyoGlu: Overweight
	GO:0007411	axon guidance	MyoGlu: Normal & MyoGlu: Overweight
	GO:0051271	negative regulation of cellular component movement	MyoGlu: Normal & MyoGlu: Overweight
	GO:0040017	positive regulation of locomotion	MyoGlu: Normal & MyoGlu: Overweight
	GO:0097485	neuron projection guidance	MyoGlu: Normal & MyoGlu: Overweight
	GO:0051057	positive regulation of small GTPase mediated signal transduction	MyoGlu: Normal & MyoGlu: Overweight
	GO:0050679	positive regulation of epithelial cell proliferation	MyoGlu: Normal & MyoGlu: Overweight
	GO:0090288	negative regulation of cellular response to growth factor stimulus	MyoGlu: Normal & MyoGlu: Overweight
	GO:0008360	regulation of cell shape	MyoGlu: Normal & MyoGlu: Overweight
	GO:2000146	negative regulation of cell motility	MyoGlu: Normal & MyoGlu: Overweight
	GO:2000145	regulation of cell motility	MyoGlu: Normal & MyoGlu: Overweight
	GO:0051056	regulation of small GTPase mediated signal transduction	MyoGlu: Normal & MyoGlu: Overweight
	GO:0050731	positive regulation of peptidyl-tyrosine phosphorylation	MyoGlu: Normal & MyoGlu: Overweight
	GO:0050730	regulation of peptidyl-tyrosine phosphorylation	MyoGlu: Normal & MyoGlu: Overweight
	GO:0022407	regulation of cell-cell adhesion	MyoGlu: Normal & MyoGlu: Overweight
	GO:0071559	response to transforming growth factor beta	MyoGlu: Normal & MyoGlu: Overweight
	GO:0030155	regulation of cell adhesion	MyoGlu: Normal & MyoGlu: Overweight
	GO:0060485	mesenchyme development	MyoGlu: Normal & MyoGlu: Overweight
	GO:0046578	regulation of Ras protein signal transduction	MyoGlu: Normal & MyoGlu: Overweight
	GO:0010952	positive regulation of peptidase activity	MyoGlu: Normal & MyoGlu: Overweight
	GO:0001503	ossification	MyoGlu: Normal & MyoGlu: Overweight
	GO:0040013	negative regulation of locomotion	MyoGlu: Normal & MyoGlu: Overweight
	GO:0040012	regulation of locomotion	MyoGlu: Normal & MyoGlu: Overweight
	GO:0042330	taxis	MyoGlu: Normal & MyoGlu: Overweight
	GO:0043393	regulation of protein binding	MyoGlu: Normal & MyoGlu: Overweight
	GO:0007155	cell adhesion	MyoGlu: Normal & MyoGlu: Overweight
	GO:0022610	biological adhesion	MyoGlu: Normal & MyoGlu: Overweight
	GO:0003231	cardiac ventricle development	MyoGlu: Normal & MyoGlu: Overweight
	GO:0006935	chemotaxis	MyoGlu: Normal & MyoGlu: Overweight
	GO:0071560	cellular response to transforming growth factor beta stimulus	MyoGlu: Normal & MyoGlu: Overweight
	GO:0035295	tube development	MyoGlu: Normal & MyoGlu: Overweight
	GO:0051270	regulation of cellular component movement	MyoGlu: Normal & MyoGlu: Overweight
	GO:0000904	cell morphogenesis involved in differentiation	MyoGlu: Normal & MyoGlu: Overweight
	GO:0097435	supramolecular fiber organization	MyoGlu: Normal & MyoGlu: Overweight
	GO:1902904	negative regulation of supramolecular fiber organization	MyoGlu: Normal & MyoGlu: Overweight
	GO:0060348	bone development	MyoGlu: Normal & MyoGlu: Overweight
	GO:0007264	small GTPase mediated signal transduction	MyoGlu: Normal & MyoGlu: Overweight
	GO:0010950	positive regulation of endopeptidase activity	MyoGlu: Normal & MyoGlu: Overweight
	GO:0003014	renal system process	MyoGlu: Normal & MyoGlu: Overweight
	GO:0007409	axonogenesis	MyoGlu: Normal & MyoGlu: Overweight
	GO:0072359	circulatory system development	MyoGlu: Normal & MyoGlu: Overweight
	GO:0010810	regulation of cell-substrate adhesion	MyoGlu: Normal & MyoGlu: Overweight
	GO:0045216	cell-cell junction organization	MyoGlu: Normal & MyoGlu: Overweight
	GO:0032970	regulation of actin filament-based process	MyoGlu: Normal & MyoGlu: Overweight
	GO:0048754	branching morphogenesis of an epithelial tube	MyoGlu: Normal & MyoGlu: Overweight
	GO:0045055	regulated exocytosis	MyoGlu: Normal & MyoGlu: Overweight
	GO:0032956	regulation of actin cytoskeleton organization	MyoGlu: Normal & MyoGlu: Overweight
	GO:0030036	actin cytoskeleton organization	MyoGlu: Normal & MyoGlu: Overweight
	GO:0061564	axon development	MyoGlu: Normal & MyoGlu: Overweight
	GO:0048667	cell morphogenesis involved in neuron differentiation	MyoGlu: Normal & MyoGlu: Overweight
	GO:0022603	regulation of anatomical structure morphogenesis	MyoGlu: Normal & MyoGlu: Overweight
	GO:0048646	anatomical structure formation involved in morphogenesis	MyoGlu: Normal & MyoGlu: Overweight
	GO:0007162	negative regulation of cell adhesion	MyoGlu: Normal & MyoGlu: Overweight
	GO:0002064	epithelial cell development	MyoGlu: Normal & MyoGlu: Overweight
	GO:0000902	cell morphogenesis	MyoGlu: Normal & MyoGlu: Overweight
	GO:0090287	regulation of cellular response to growth factor stimulus	MyoGlu: Normal & MyoGlu: Overweight
	GO:0007219	Notch signaling pathway	MyoGlu: Normal & MyoGlu: Overweight
	GO:0045665	negative regulation of neuron differentiation	MyoGlu: Normal & MyoGlu: Overweight
	GO:0007015	actin filament organization	MyoGlu: Normal & MyoGlu: Overweight
	GO:0110053	regulation of actin filament organization	MyoGlu: Normal & MyoGlu: Overweight
	GO:0030029	actin filament-based process	MyoGlu: Normal & MyoGlu: Overweight
	GO:0048858	cell projection morphogenesis	MyoGlu: Normal & MyoGlu: Overweight
	GO:0072006	nephron development	MyoGlu: Normal & MyoGlu: Overweight
	GO:1902903	regulation of supramolecular fiber organization	MyoGlu: Normal & MyoGlu: Overweight
	GO:0098609	cell-cell adhesion	MyoGlu: Normal & MyoGlu: Overweight
	GO:0008217	regulation of blood pressure	MyoGlu: Normal & MyoGlu: Overweight
	GO:0022604	regulation of cell morphogenesis	MyoGlu: Normal & MyoGlu: Overweight
	GO:0042060	wound healing	MyoGlu: Normal & MyoGlu: Overweight
	GO:0120039	plasma membrane bounded cell projection morphogenesis	MyoGlu: Normal & MyoGlu: Overweight
	GO:0006887	exocytosis	MyoGlu: Normal & MyoGlu: Overweight
	GO:0061138	morphogenesis of a branching epithelium	MyoGlu: Normal & MyoGlu: Overweight
	GO:0030097	hemopoiesis	MyoGlu: Normal & MyoGlu: Overweight
	GO:0032990	cell part morphogenesis	MyoGlu: Normal & MyoGlu: Overweight
	GO:0016477	cell migration	MyoGlu: Normal & MyoGlu: Overweight
	GO:0034329	cell junction assembly	MyoGlu: Normal & MyoGlu: Overweight
	GO:0009611	response to wounding	MyoGlu: Normal & MyoGlu: Overweight
	GO:0051494	negative regulation of cytoskeleton organization	MyoGlu: Normal & MyoGlu: Overweight
	GO:0048812	neuron projection morphogenesis	MyoGlu: Normal & MyoGlu: Overweight
	GO:0050678	regulation of epithelial cell proliferation	MyoGlu: Normal & MyoGlu: Overweight
	GO:0001763	morphogenesis of a branching structure	MyoGlu: Normal & MyoGlu: Overweight
	GO:0043087	regulation of GTPase activity	MyoGlu: Normal & MyoGlu: Overweight
	GO:0007188	adenylate cyclase-modulating G protein-coupled receptor signaling pathway	MyoGlu: Normal & MyoGlu: Overweight
	GO:0051241	negative regulation of multicellular organismal process	MyoGlu: Normal & MyoGlu: Overweight
	GO:0061448	connective tissue development	MyoGlu: Normal & MyoGlu: Overweight
	GO:0048534	hematopoietic or lymphoid organ development	MyoGlu: Normal & MyoGlu: Overweight
	GO:0051493	regulation of cytoskeleton organization	MyoGlu: Normal & MyoGlu: Overweight
	GO:1901568	fatty acid derivative metabolic process	MyoGlu: Normal & MyoGlu: Overweight
	GO:0010721	negative regulation of cell development	MyoGlu: Normal & MyoGlu: Overweight
	GO:0051961	negative regulation of nervous system development	MyoGlu: Normal & MyoGlu: Overweight
	GO:0040011	locomotion	MyoGlu: Normal & MyoGlu: Overweight
	GO:0010942	positive regulation of cell death	MyoGlu: Normal & MyoGlu: Overweight
	GO:0051345	positive regulation of hydrolase activity	MyoGlu: Normal & MyoGlu: Overweight
	GO:0008284	positive regulation of cell population proliferation	MyoGlu: Normal & MyoGlu: Overweight
	GO:0043408	regulation of MAPK cascade	MyoGlu: Normal & MyoGlu: Overweight
	GO:0002520	immune system development	MyoGlu: Normal & MyoGlu: Overweight
	GO:0051099	positive regulation of binding	MyoGlu: Normal & MyoGlu: Overweight
	GO:0043410	positive regulation of MAPK cascade	MyoGlu: Normal & MyoGlu: Overweight
	GO:0051093	negative regulation of developmental process	MyoGlu: Normal & MyoGlu: Overweight
	GO:0043068	positive regulation of programmed cell death	MyoGlu: Normal & MyoGlu: Overweight
	GO:0051924	regulation of calcium ion transport	MyoGlu: Normal & MyoGlu: Overweight
	GO:0043065	positive regulation of apoptotic process	MyoGlu: Normal & MyoGlu: Overweight
	GO:0034330	cell junction organization	MyoGlu: Normal & MyoGlu: Overweight
	GO:0019935	cyclic-nucleotide-mediated signaling	MyoGlu: Normal & MyoGlu: Overweight
	GO:0007187	G protein-coupled receptor signaling pathway, coupled to cyclic nucleotide second messenger	MyoGlu: Normal & MyoGlu: Overweight
	GO:0032989	cellular component morphogenesis	MyoGlu: Normal & MyoGlu: Overweight
	GO:0060562	epithelial tube morphogenesis	MyoGlu: Normal & MyoGlu: Overweight
	GO:0050878	regulation of body fluid levels	MyoGlu: Normal & MyoGlu: Overweight
	GO:0071900	regulation of protein serine/threonine kinase activity	MyoGlu: Normal & MyoGlu: Overweight
	GO:0050768	negative regulation of neurogenesis	MyoGlu: Normal & MyoGlu: Overweight
	GO:0003007	heart morphogenesis	MyoGlu: Normal & MyoGlu: Overweight
	GO:0001775	cell activation	MyoGlu: Normal & MyoGlu: Overweight
	GO:0051674	localization of cell	MyoGlu: Normal & MyoGlu: Overweight
	GO:0048870	cell motility	MyoGlu: Normal & MyoGlu: Overweight
	GO:0051896	regulation of protein kinase B signaling	MyoGlu: Normal & MyoGlu: Overweight
	GO:0043547	positive regulation of GTPase activity	MyoGlu: Normal & MyoGlu: Overweight
	GO:0032940	secretion by cell	MyoGlu: Normal & MyoGlu: Overweight
	GO:0033674	positive regulation of kinase activity	MyoGlu: Normal & MyoGlu: Overweight
	GO:0008015	blood circulation	MyoGlu: Normal & MyoGlu: Overweight
	GO:0006928	movement of cell or subcellular component	MyoGlu: Normal & MyoGlu: Overweight
	GO:0001934	positive regulation of protein phosphorylation	MyoGlu: Normal & MyoGlu: Overweight
	GO:0140352	export from cell	MyoGlu: Normal & MyoGlu: Overweight
	GO:0009653	anatomical structure morphogenesis	MyoGlu: Normal & MyoGlu: Overweight
	GO:0045859	regulation of protein kinase activity	MyoGlu: Normal & MyoGlu: Overweight
	GO:0007599	hemostasis	MyoGlu: Normal & MyoGlu: Overweight
	GO:0003013	circulatory system process	MyoGlu: Normal & MyoGlu: Overweight
	GO:0046903	secretion	MyoGlu: Normal & MyoGlu: Overweight
	GO:0031175	neuron projection development	MyoGlu: Normal & MyoGlu: Overweight
	GO:0010562	positive regulation of phosphorus metabolic process	MyoGlu: Normal & MyoGlu: Overweight
	GO:0045937	positive regulation of phosphate metabolic process	MyoGlu: Normal & MyoGlu: Overweight
	GO:2000026	regulation of multicellular organismal development	MyoGlu: Normal & MyoGlu: Overweight
	GO:0045597	positive regulation of cell differentiation	MyoGlu: Normal & MyoGlu: Overweight
	GO:0007596	blood coagulation	MyoGlu: Normal & MyoGlu: Overweight
	GO:0050817	coagulation	MyoGlu: Normal & MyoGlu: Overweight
	GO:1902533	positive regulation of intracellular signal transduction	MyoGlu: Normal & MyoGlu: Overweight
	GO:0035556	intracellular signal transduction	MyoGlu: Normal & MyoGlu: Overweight
	GO:0002682	regulation of immune system process	MyoGlu: Normal & MyoGlu: Overweight
	GO:0007507	heart development	MyoGlu: Normal & MyoGlu: Overweight
	GO:0051336	regulation of hydrolase activity	MyoGlu: Normal & MyoGlu: Overweight
	GO:0007169	transmembrane receptor protein tyrosine kinase signaling pathway	MyoGlu: Normal & MyoGlu: Overweight
	GO:0001501	skeletal system development	MyoGlu: Normal & MyoGlu: Overweight
	GO:0042327	positive regulation of phosphorylation	MyoGlu: Normal & MyoGlu: Overweight
	GO:0043549	regulation of kinase activity	MyoGlu: Normal & MyoGlu: Overweight
	GO:0010959	regulation of metal ion transport	MyoGlu: Normal & MyoGlu: Overweight
	GO:0090066	regulation of anatomical structure size	MyoGlu: Normal & MyoGlu: Overweight
	GO:0003018	vascular process in circulatory system	MyoGlu: Normal & MyoGlu: Overweight
	GO:0007167	enzyme linked receptor protein signaling pathway	MyoGlu: Normal & MyoGlu: Overweight
	GO:0048666	neuron development	MyoGlu: Normal & MyoGlu: Overweight
	GO:0051240	positive regulation of multicellular organismal process	MyoGlu: Normal & MyoGlu: Overweight
	GO:0070848	response to growth factor	MyoGlu: Normal & MyoGlu: Overweight
	GO:0071363	cellular response to growth factor stimulus	MyoGlu: Normal & MyoGlu: Overweight
	GO:0043085	positive regulation of catalytic activity	MyoGlu: Normal & MyoGlu: Overweight
	GO:0048729	tissue morphogenesis	MyoGlu: Normal & MyoGlu: Overweight
	GO:0051239	regulation of multicellular organismal process	MyoGlu: Normal & MyoGlu: Overweight
	GO:0009968	negative regulation of signal transduction	MyoGlu: Normal & MyoGlu: Overweight
	GO:0045596	negative regulation of cell differentiation	MyoGlu: Normal & MyoGlu: Overweight
	GO:0048468	cell development	MyoGlu: Normal & MyoGlu: Overweight
	GO:0007010	cytoskeleton organization	MyoGlu: Normal & MyoGlu: Overweight
	GO:0032101	regulation of response to external stimulus	MyoGlu: Normal & MyoGlu: Overweight
	GO:0052547	regulation of peptidase activity	MyoGlu: Normal & MyoGlu: Overweight
	GO:0001932	regulation of protein phosphorylation	MyoGlu: Normal & MyoGlu: Overweight
	GO:0042127	regulation of cell population proliferation	MyoGlu: Normal & MyoGlu: Overweight
	GO:0050793	regulation of developmental process	MyoGlu: Normal & MyoGlu: Overweight
	GO:0019932	second-messenger-mediated signaling	MyoGlu: Normal & MyoGlu: Overweight
	GO:0060284	regulation of cell development	MyoGlu: Normal & MyoGlu: Overweight
	GO:1904062	regulation of cation transmembrane transport	MyoGlu: Normal & MyoGlu: Overweight
	GO:0008283	cell population proliferation	MyoGlu: Normal & MyoGlu: Overweight
	GO:0070482	response to oxygen levels	MyoGlu: Normal & MyoGlu: Overweight
	GO:1902531	regulation of intracellular signal transduction	MyoGlu: Normal & MyoGlu: Overweight
	GO:0051094	positive regulation of developmental process	MyoGlu: Normal & MyoGlu: Overweight
	GO:0009967	positive regulation of signal transduction	MyoGlu: Normal & MyoGlu: Overweight
	GO:0032879	regulation of localization	MyoGlu: Normal & MyoGlu: Overweight
	GO:0048585	negative regulation of response to stimulus	MyoGlu: Normal & MyoGlu: Overweight
	GO:0036293	response to decreased oxygen levels	MyoGlu: Normal & MyoGlu: Overweight
	GO:0023056	positive regulation of signaling	MyoGlu: Normal & MyoGlu: Overweight
	GO:0010647	positive regulation of cell communication	MyoGlu: Normal & MyoGlu: Overweight
	GO:0001666	response to hypoxia	MyoGlu: Normal & MyoGlu: Overweight
	GO:0030030	cell projection organization	MyoGlu: Normal & MyoGlu: Overweight
	GO:0044093	positive regulation of molecular function	MyoGlu: Normal & MyoGlu: Overweight
	GO:0043269	regulation of ion transport	MyoGlu: Normal & MyoGlu: Overweight
	GO:0007166	cell surface receptor signaling pathway	MyoGlu: Normal & MyoGlu: Overweight
	GO:0120036	plasma membrane bounded cell projection organization	MyoGlu: Normal & MyoGlu: Overweight
	GO:0051338	regulation of transferase activity	MyoGlu: Normal & MyoGlu: Overweight
	GO:0051129	negative regulation of cellular component organization	MyoGlu: Normal & MyoGlu: Overweight
	GO:0045595	regulation of cell differentiation	MyoGlu: Normal & MyoGlu: Overweight
	GO:0019220	regulation of phosphate metabolic process	MyoGlu: Normal & MyoGlu: Overweight
	GO:0051174	regulation of phosphorus metabolic process	MyoGlu: Normal & MyoGlu: Overweight
	GO:0009966	regulation of signal transduction	MyoGlu: Normal & MyoGlu: Overweight
	GO:0042325	regulation of phosphorylation	MyoGlu: Normal & MyoGlu: Overweight
	GO:0009887	animal organ morphogenesis	MyoGlu: Normal & MyoGlu: Overweight
	GO:0031401	positive regulation of protein modification process	MyoGlu: Normal & MyoGlu: Overweight
	GO:0048584	positive regulation of response to stimulus	MyoGlu: Normal & MyoGlu: Overweight
	GO:0034765	regulation of ion transmembrane transport	MyoGlu: Normal & MyoGlu: Overweight
	GO:0001558	regulation of cell growth	MyoGlu: Normal & MyoGlu: Overweight
	GO:0050790	regulation of catalytic activity	MyoGlu: Normal & MyoGlu: Overweight
	GO:0002376	immune system process	MyoGlu: Normal & MyoGlu: Overweight
	GO:0022008	neurogenesis	MyoGlu: Normal & MyoGlu: Overweight
	GO:0008285	negative regulation of cell population proliferation	MyoGlu: Normal & MyoGlu: Overweight
	GO:0034762	regulation of transmembrane transport	MyoGlu: Normal & MyoGlu: Overweight
	GO:0043067	regulation of programmed cell death	MyoGlu: Normal & MyoGlu: Overweight
	GO:0010941	regulation of cell death	MyoGlu: Normal & MyoGlu: Overweight
	GO:0042981	regulation of apoptotic process	MyoGlu: Normal & MyoGlu: Overweight
	GO:0009790	embryo development	MyoGlu: Normal & MyoGlu: Overweight
	GO:0048583	regulation of response to stimulus	MyoGlu: Normal & MyoGlu: Overweight
	GO:0043009	chordate embryonic development	MyoGlu: Normal & MyoGlu: Overweight
	GO:0009792	embryo development ending in birth or egg hatching	MyoGlu: Normal & MyoGlu: Overweight
	GO:0009888	tissue development	MyoGlu: Normal & MyoGlu: Overweight
	GO:0032270	positive regulation of cellular protein metabolic process	MyoGlu: Normal & MyoGlu: Overweight
	GO:0051049	regulation of transport	MyoGlu: Normal & MyoGlu: Overweight
	GO:0065009	regulation of molecular function	MyoGlu: Normal & MyoGlu: Overweight
	GO:0051247	positive regulation of protein metabolic process	MyoGlu: Normal & MyoGlu: Overweight
	GO:0051128	regulation of cellular component organization	MyoGlu: Normal & MyoGlu: Overweight
	GO:0044092	negative regulation of molecular function	MyoGlu: Normal & MyoGlu: Overweight
	GO:0071310	cellular response to organic substance	MyoGlu: Normal & MyoGlu: Overweight
	GO:0030154	cell differentiation	MyoGlu: Normal & MyoGlu: Overweight
	GO:0048869	cellular developmental process	MyoGlu: Normal & MyoGlu: Overweight
	GO:0048513	animal organ development	MyoGlu: Normal & MyoGlu: Overweight
	GO:0070887	cellular response to chemical stimulus	MyoGlu: Normal & MyoGlu: Overweight
	GO:0048731	system development	MyoGlu: Normal & MyoGlu: Overweight
	GO:0031399	regulation of protein modification process	MyoGlu: Normal & MyoGlu: Overweight
	GO:0007399	nervous system development	MyoGlu: Normal & MyoGlu: Overweight
	GO:0009628	response to abiotic stimulus	MyoGlu: Normal & MyoGlu: Overweight
	GO:0023052	signaling	MyoGlu: Normal & MyoGlu: Overweight
	GO:1901700	response to oxygen-containing compound	MyoGlu: Normal & MyoGlu: Overweight
	GO:0007154	cell communication	MyoGlu: Normal & MyoGlu: Overweight
	GO:0007165	signal transduction	MyoGlu: Normal & MyoGlu: Overweight
	GO:0032502	developmental process	MyoGlu: Normal & MyoGlu: Overweight
	GO:0060429	epithelium development	MyoGlu: Normal & MyoGlu: Overweight
	GO:0044087	regulation of cellular component biogenesis	MyoGlu: Normal & MyoGlu: Overweight
	GO:0033043	regulation of organelle organization	MyoGlu: Normal & MyoGlu: Overweight
	GO:0010033	response to organic substance	MyoGlu: Normal & MyoGlu: Overweight
	GO:0009719	response to endogenous stimulus	MyoGlu: Normal & MyoGlu: Overweight
	GO:0006915	apoptotic process	MyoGlu: Normal & MyoGlu: Overweight
	GO:0048522	positive regulation of cellular process	MyoGlu: Normal & MyoGlu: Overweight
	GO:0048518	positive regulation of biological process	MyoGlu: Normal & MyoGlu: Overweight
	GO:0051246	regulation of protein metabolic process	MyoGlu: Normal & MyoGlu: Overweight
	GO:0016310	phosphorylation	MyoGlu: Normal & MyoGlu: Overweight
	GO:0051179	localization	MyoGlu: Normal & MyoGlu: Overweight
	GO:0051716	cellular response to stimulus	MyoGlu: Normal & MyoGlu: Overweight
	GO:0032268	regulation of cellular protein metabolic process	MyoGlu: Normal & MyoGlu: Overweight
	GO:0042221	response to chemical	MyoGlu: Normal & MyoGlu: Overweight
	GO:0042592	homeostatic process	MyoGlu: Normal & MyoGlu: Overweight
	GO:0050896	response to stimulus	MyoGlu: Normal & MyoGlu: Overweight
	GO:0048523	negative regulation of cellular process	MyoGlu: Normal & MyoGlu: Overweight
	GO:0032501	multicellular organismal process	MyoGlu: Normal & MyoGlu: Overweight
	GO:0016043	cellular component organization	MyoGlu: Normal & MyoGlu: Overweight
	GO:0048519	negative regulation of biological process	MyoGlu: Normal & MyoGlu: Overweight
	GO:0009893	positive regulation of metabolic process	MyoGlu: Normal & MyoGlu: Overweight
	GO:0031325	positive regulation of cellular metabolic process	MyoGlu: Normal & MyoGlu: Overweight
	GO:0044419	interspecies interaction between organisms	MyoGlu: Normal & MyoGlu: Overweight
	GO:0010604	positive regulation of macromolecule metabolic process	MyoGlu: Normal & MyoGlu: Overweight
	GO:0051173	positive regulation of nitrogen compound metabolic process	MyoGlu: Normal & MyoGlu: Overweight
	GO:0051234	establishment of localization	MyoGlu: Normal & MyoGlu: Overweight
	GO:0006810	transport	MyoGlu: Normal & MyoGlu: Overweight
	GO:0071840	cellular component organization or biogenesis	MyoGlu: Normal & MyoGlu: Overweight
	GO:0051641	cellular localization	MyoGlu: Normal & MyoGlu: Overweight
	GO:0050794	regulation of cellular process	MyoGlu: Normal & MyoGlu: Overweight
	GO:0050789	regulation of biological process	MyoGlu: Normal & MyoGlu: Overweight
	GO:0065007	biological regulation	MyoGlu: Normal & MyoGlu: Overweight
	GO:0006614	SRP-dependent cotranslational protein targeting to membrane	MyoGlu: Normal & MyoGlu: Overweight
	GO:0006613	cotranslational protein targeting to membrane	MyoGlu: Normal & MyoGlu: Overweight
	GO:0045047	protein targeting to ER	MyoGlu: Normal & MyoGlu: Overweight
	GO:0019083	viral transcription	MyoGlu: Normal & MyoGlu: Overweight
	GO:0072599	establishment of protein localization to endoplasmic reticulum	MyoGlu: Normal & MyoGlu: Overweight
	GO:0000184	nuclear-transcribed mRNA catabolic process, nonsense-mediated decay	MyoGlu: Normal & MyoGlu: Overweight
	GO:0006413	translational initiation	MyoGlu: Normal & MyoGlu: Overweight
	GO:0070972	protein localization to endoplasmic reticulum	MyoGlu: Normal & MyoGlu: Overweight
	GO:0019080	viral gene expression	MyoGlu: Normal & MyoGlu: Overweight
	GO:0002181	cytoplasmic translation	MyoGlu: Normal & MyoGlu: Overweight
	GO:0000028	ribosomal small subunit assembly	MyoGlu: Normal & MyoGlu: Overweight
	GO:0000956	nuclear-transcribed mRNA catabolic process	MyoGlu: Normal & MyoGlu: Overweight
	GO:0001732	formation of cytoplasmic translation initiation complex	MyoGlu: Normal & MyoGlu: Overweight
	GO:0033119	negative regulation of RNA splicing	MyoGlu: Normal & MyoGlu: Overweight
	GO:0006402	mRNA catabolic process	MyoGlu: Normal & MyoGlu: Overweight
	GO:0006612	protein targeting to membrane	MyoGlu: Normal & MyoGlu: Overweight
	GO:0045292	mRNA cis splicing, via spliceosome	MyoGlu: Normal & MyoGlu: Overweight
	GO:0006376	mRNA splice site selection	MyoGlu: Normal & MyoGlu: Overweight
	GO:0006401	RNA catabolic process	MyoGlu: Normal & MyoGlu: Overweight
	GO:0000245	spliceosomal complex assembly	MyoGlu: Normal & MyoGlu: Overweight
	GO:0019081	viral translation	MyoGlu: Normal & MyoGlu: Overweight
	GO:0022618	ribonucleoprotein complex assembly	MyoGlu: Normal & MyoGlu: Overweight
	GO:0071826	ribonucleoprotein complex subunit organization	MyoGlu: Normal & MyoGlu: Overweight
	GO:0042255	ribosome assembly	MyoGlu: Normal & MyoGlu: Overweight
	GO:0046716	muscle cell cellular homeostasis	MyoGlu: Normal & MyoGlu: Overweight
	GO:0006364	rRNA processing	MyoGlu: Normal & MyoGlu: Overweight
	GO:0002183	cytoplasmic translational initiation	MyoGlu: Normal & MyoGlu: Overweight
	GO:0016072	rRNA metabolic process	MyoGlu: Normal & MyoGlu: Overweight
	GO:0016071	mRNA metabolic process	MyoGlu: Normal & MyoGlu: Overweight
	GO:0042273	ribosomal large subunit biogenesis	MyoGlu: Normal & MyoGlu: Overweight
	GO:0022613	ribonucleoprotein complex biogenesis	MyoGlu: Normal & MyoGlu: Overweight
	GO:0090150	establishment of protein localization to membrane	MyoGlu: Normal & MyoGlu: Overweight
	GO:0043484	regulation of RNA splicing	MyoGlu: Normal & MyoGlu: Overweight
	GO:0048024	regulation of mRNA splicing, via spliceosome	MyoGlu: Normal & MyoGlu: Overweight
	GO:0000375	RNA splicing, via transesterification reactions	MyoGlu: Normal & MyoGlu: Overweight
	GO:0000398	mRNA splicing, via spliceosome	MyoGlu: Normal & MyoGlu: Overweight
	GO:0000377	RNA splicing, via transesterification reactions with bulged adenosine as nucleophile	MyoGlu: Normal & MyoGlu: Overweight
	GO:0042274	ribosomal small subunit biogenesis	MyoGlu: Normal & MyoGlu: Overweight
	GO:0006412	translation	MyoGlu: Normal & MyoGlu: Overweight
	GO:0042254	ribosome biogenesis	MyoGlu: Normal & MyoGlu: Overweight
	GO:0050684	regulation of mRNA processing	MyoGlu: Normal & MyoGlu: Overweight
	GO:0006406	mRNA export from nucleus	MyoGlu: Normal & MyoGlu: Overweight
	GO:0071427	mRNA-containing ribonucleoprotein complex export from nucleus	MyoGlu: Normal & MyoGlu: Overweight
	GO:0034655	nucleobase-containing compound catabolic process	MyoGlu: Normal & MyoGlu: Overweight
	GO:0043043	peptide biosynthetic process	MyoGlu: Normal & MyoGlu: Overweight
	GO:0008380	RNA splicing	MyoGlu: Normal & MyoGlu: Overweight
	GO:0071166	ribonucleoprotein complex localization	MyoGlu: Normal & MyoGlu: Overweight
	GO:0071426	ribonucleoprotein complex export from nucleus	MyoGlu: Normal & MyoGlu: Overweight
	GO:0033275	actin-myosin filament sliding	MyoGlu: Normal & MyoGlu: Overweight
	GO:0030049	muscle filament sliding	MyoGlu: Normal & MyoGlu: Overweight
	GO:0000381	regulation of alternative mRNA splicing, via spliceosome	MyoGlu: Normal & MyoGlu: Overweight
	GO:0006605	protein targeting	MyoGlu: Normal & MyoGlu: Overweight
	GO:0006397	mRNA processing	MyoGlu: Normal & MyoGlu: Overweight
	GO:0030490	maturation of SSU-rRNA	MyoGlu: Normal & MyoGlu: Overweight
	GO:0006405	RNA export from nucleus	MyoGlu: Normal & MyoGlu: Overweight
	GO:0072594	establishment of protein localization to organelle	MyoGlu: Normal & MyoGlu: Overweight
	GO:0044270	cellular nitrogen compound catabolic process	MyoGlu: Normal & MyoGlu: Overweight
	GO:0046700	heterocycle catabolic process	MyoGlu: Normal & MyoGlu: Overweight
	GO:0034470	ncRNA processing	MyoGlu: Normal & MyoGlu: Overweight
	GO:0031124	mRNA 3'-end processing	MyoGlu: Normal & MyoGlu: Overweight
	GO:1903311	regulation of mRNA metabolic process	MyoGlu: Normal & MyoGlu: Overweight
	GO:0019439	aromatic compound catabolic process	MyoGlu: Normal & MyoGlu: Overweight
	GO:0006396	RNA processing	MyoGlu: Normal & MyoGlu: Overweight
	GO:0051028	mRNA transport	MyoGlu: Normal & MyoGlu: Overweight
	GO:0006611	protein export from nucleus	MyoGlu: Normal & MyoGlu: Overweight
	GO:0030239	myofibril assembly	MyoGlu: Normal & MyoGlu: Overweight
	GO:1901361	organic cyclic compound catabolic process	MyoGlu: Normal & MyoGlu: Overweight
	GO:0006518	peptide metabolic process	MyoGlu: Normal & MyoGlu: Overweight
	GO:0006403	RNA localization	MyoGlu: Normal & MyoGlu: Overweight
	GO:0043604	amide biosynthetic process	MyoGlu: Normal & MyoGlu: Overweight
	GO:0034660	ncRNA metabolic process	MyoGlu: Normal & MyoGlu: Overweight
	GO:0045727	positive regulation of translation	MyoGlu: Normal & MyoGlu: Overweight
	GO:0010608	posttranscriptional regulation of gene expression	MyoGlu: Normal & MyoGlu: Overweight
	GO:0044265	cellular macromolecule catabolic process	MyoGlu: Normal & MyoGlu: Overweight
	GO:0070936	protein K48-linked ubiquitination	MyoGlu: Normal & MyoGlu: Overweight
	GO:0016032	viral process	MyoGlu: Normal & MyoGlu: Overweight
	GO:0006417	regulation of translation	MyoGlu: Normal & MyoGlu: Overweight
	GO:0016070	RNA metabolic process	MyoGlu: Normal & MyoGlu: Overweight
	GO:0072657	protein localization to membrane	MyoGlu: Normal & MyoGlu: Overweight
	GO:0044403	symbiotic process	MyoGlu: Normal & MyoGlu: Overweight
	GO:0009057	macromolecule catabolic process	MyoGlu: Normal & MyoGlu: Overweight
	GO:0033365	protein localization to organelle	MyoGlu: Normal & MyoGlu: Overweight
	GO:0034250	positive regulation of cellular amide metabolic process	MyoGlu: Normal & MyoGlu: Overweight
	GO:0006886	intracellular protein transport	MyoGlu: Normal & MyoGlu: Overweight
	GO:0010467	gene expression	MyoGlu: Normal & MyoGlu: Overweight
	GO:0055002	striated muscle cell development	MyoGlu: Normal & MyoGlu: Overweight
	GO:0034248	regulation of cellular amide metabolic process	MyoGlu: Normal & MyoGlu: Overweight
	GO:0000209	protein polyubiquitination	MyoGlu: Normal & MyoGlu: Overweight
	GO:0090304	nucleic acid metabolic process	MyoGlu: Normal & MyoGlu: Overweight
	GO:0043603	cellular amide metabolic process	MyoGlu: Normal & MyoGlu: Overweight
	GO:0055001	muscle cell development	MyoGlu: Normal & MyoGlu: Overweight
	GO:0034622	cellular protein-containing complex assembly	MyoGlu: Normal & MyoGlu: Overweight
	GO:0006936	muscle contraction	MyoGlu: Normal & MyoGlu: Overweight
	GO:0043161	proteasome-mediated ubiquitin-dependent protein catabolic process	MyoGlu: Normal & MyoGlu: Overweight
	GO:0043632	modification-dependent macromolecule catabolic process	MyoGlu: Normal & MyoGlu: Overweight
	GO:2000058	regulation of ubiquitin-dependent protein catabolic process	MyoGlu: Normal & MyoGlu: Overweight
	GO:0060538	skeletal muscle organ development	MyoGlu: Normal & MyoGlu: Overweight
	GO:0010498	proteasomal protein catabolic process	MyoGlu: Normal & MyoGlu: Overweight
	GO:0006139	nucleobase-containing compound metabolic process	MyoGlu: Normal & MyoGlu: Overweight
	GO:0046907	intracellular transport	MyoGlu: Normal & MyoGlu: Overweight
	GO:0006511	ubiquitin-dependent protein catabolic process	MyoGlu: Normal & MyoGlu: Overweight
	GO:0007519	skeletal muscle tissue development	MyoGlu: Normal & MyoGlu: Overweight
	GO:0019941	modification-dependent protein catabolic process	MyoGlu: Normal & MyoGlu: Overweight
	GO:0070646	protein modification by small protein removal	MyoGlu: Normal & MyoGlu: Overweight
	GO:0044271	cellular nitrogen compound biosynthetic process	MyoGlu: Normal & MyoGlu: Overweight
	GO:0051603	proteolysis involved in cellular protein catabolic process	MyoGlu: Normal & MyoGlu: Overweight
	GO:0044257	cellular protein catabolic process	MyoGlu: Normal & MyoGlu: Overweight
	GO:0003012	muscle system process	MyoGlu: Normal & MyoGlu: Overweight
	GO:0046483	heterocycle metabolic process	MyoGlu: Normal & MyoGlu: Overweight
	GO:0015031	protein transport	MyoGlu: Normal & MyoGlu: Overweight
	GO:0070727	cellular macromolecule localization	MyoGlu: Normal & MyoGlu: Overweight
	GO:0034645	cellular macromolecule biosynthetic process	MyoGlu: Normal & MyoGlu: Overweight
	GO:0034613	cellular protein localization	MyoGlu: Normal & MyoGlu: Overweight
	GO:0006725	cellular aromatic compound metabolic process	MyoGlu: Normal & MyoGlu: Overweight
	GO:0045184	establishment of protein localization	MyoGlu: Normal & MyoGlu: Overweight
	GO:0015833	peptide transport	MyoGlu: Normal & MyoGlu: Overweight
	GO:0044248	cellular catabolic process	MyoGlu: Normal & MyoGlu: Overweight
	GO:0009059	macromolecule biosynthetic process	MyoGlu: Normal & MyoGlu: Overweight
	GO:0034641	cellular nitrogen compound metabolic process	MyoGlu: Normal & MyoGlu: Overweight
	GO:0030163	protein catabolic process	MyoGlu: Normal & MyoGlu: Overweight
	GO:0042886	amide transport	MyoGlu: Normal & MyoGlu: Overweight
	GO:0006325	chromatin organization	MyoGlu: Normal & MyoGlu: Overweight
	GO:1901360	organic cyclic compound metabolic process	MyoGlu: Normal & MyoGlu: Overweight
	GO:0031329	regulation of cellular catabolic process	MyoGlu: Normal & MyoGlu: Overweight
	GO:0009894	regulation of catabolic process	MyoGlu: Normal & MyoGlu: Overweight
	GO:0043933	protein-containing complex subunit organization	MyoGlu: Normal & MyoGlu: Overweight
	GO:0065003	protein-containing complex assembly	MyoGlu: Normal & MyoGlu: Overweight
	GO:0051276	chromosome organization	MyoGlu: Normal & MyoGlu: Overweight
	GO:0009896	positive regulation of catabolic process	MyoGlu: Normal & MyoGlu: Overweight
	GO:0031331	positive regulation of cellular catabolic process	MyoGlu: Normal & MyoGlu: Overweight
	GO:0032446	protein modification by small protein conjugation	MyoGlu: Normal & MyoGlu: Overweight
	GO:0016567	protein ubiquitination	MyoGlu: Normal & MyoGlu: Overweight
	GO:0070925	organelle assembly	MyoGlu: Normal & MyoGlu: Overweight
	GO:0008104	protein localization	MyoGlu: Normal & MyoGlu: Overweight
	GO:0070647	protein modification by small protein conjugation or removal	MyoGlu: Normal & MyoGlu: Overweight
	GO:0071705	nitrogen compound transport	MyoGlu: Normal & MyoGlu: Overweight
	GO:0044085	cellular component biogenesis	MyoGlu: Normal & MyoGlu: Overweight
	GO:1901566	organonitrogen compound biosynthetic process	MyoGlu: Normal & MyoGlu: Overweight
	GO:0010629	negative regulation of gene expression	MyoGlu: Normal & MyoGlu: Overweight
	GO:0051649	establishment of localization in cell	MyoGlu: Normal & MyoGlu: Overweight
	GO:0007517	muscle organ development	MyoGlu: Normal & MyoGlu: Overweight
	GO:0198738	cell-cell signaling by wnt	MyoGlu: Normal & MyoGlu: Overweight
	GO:0016055	Wnt signaling pathway	MyoGlu: Normal & MyoGlu: Overweight
	GO:0033036	macromolecule localization	MyoGlu: Normal & MyoGlu: Overweight
	GO:0061061	muscle structure development	MyoGlu: Normal & MyoGlu: Overweight
	GO:0034654	nucleobase-containing compound biosynthetic process	MyoGlu: Normal & MyoGlu: Overweight
	GO:0044267	cellular protein metabolic process	MyoGlu: Normal & MyoGlu: Overweight
	GO:0043170	macromolecule metabolic process	MyoGlu: Normal & MyoGlu: Overweight
	GO:0010256	endomembrane system organization	MyoGlu: Normal & MyoGlu: Overweight
	GO:0071702	organic substance transport	MyoGlu: Normal & MyoGlu: Overweight
	GO:0044260	cellular macromolecule metabolic process	MyoGlu: Normal & MyoGlu: Overweight
	GO:0022607	cellular component assembly	MyoGlu: Normal & MyoGlu: Overweight
	GO:0019438	aromatic compound biosynthetic process	MyoGlu: Normal & MyoGlu: Overweight
	GO:0010468	regulation of gene expression	MyoGlu: Normal & MyoGlu: Overweight
	GO:0006807	nitrogen compound metabolic process	MyoGlu: Normal & MyoGlu: Overweight
	GO:1901565	organonitrogen compound catabolic process	MyoGlu: Normal & MyoGlu: Overweight
	GO:0010605	negative regulation of macromolecule metabolic process	MyoGlu: Normal & MyoGlu: Overweight
	GO:0033554	cellular response to stress	MyoGlu: Normal & MyoGlu: Overweight
	GO:0009892	negative regulation of metabolic process	MyoGlu: Normal & MyoGlu: Overweight
	GO:0006996	organelle organization	MyoGlu: Normal & MyoGlu: Overweight
	GO:0051253	negative regulation of RNA metabolic process	MyoGlu: Normal & MyoGlu: Overweight
	GO:0019538	protein metabolic process	MyoGlu: Normal & MyoGlu: Overweight
	GO:0019219	regulation of nucleobase-containing compound metabolic process	MyoGlu: Normal & MyoGlu: Overweight
	GO:0010557	positive regulation of macromolecule biosynthetic process	MyoGlu: Normal & MyoGlu: Overweight
	GO:0051252	regulation of RNA metabolic process	MyoGlu: Normal & MyoGlu: Overweight
	GO:0045934	negative regulation of nucleobase-containing compound metabolic process	MyoGlu: Normal & MyoGlu: Overweight
	GO:0045935	positive regulation of nucleobase-containing compound metabolic process	MyoGlu: Normal & MyoGlu: Overweight
	GO:2000112	regulation of cellular macromolecule biosynthetic process	MyoGlu: Normal & MyoGlu: Overweight
	GO:0006508	proteolysis	MyoGlu: Normal & MyoGlu: Overweight
	GO:0010556	regulation of macromolecule biosynthetic process	MyoGlu: Normal & MyoGlu: Overweight
	GO:0051254	positive regulation of RNA metabolic process	MyoGlu: Normal & MyoGlu: Overweight
	GO:0031328	positive regulation of cellular biosynthetic process	MyoGlu: Normal & MyoGlu: Overweight
	GO:0031326	regulation of cellular biosynthetic process	MyoGlu: Normal & MyoGlu: Overweight
	GO:0060255	regulation of macromolecule metabolic process	MyoGlu: Normal & MyoGlu: Overweight
	GO:0009891	positive regulation of biosynthetic process	MyoGlu: Normal & MyoGlu: Overweight
	GO:0009889	regulation of biosynthetic process	MyoGlu: Normal & MyoGlu: Overweight
	GO:1901564	organonitrogen compound metabolic process	MyoGlu: Normal & MyoGlu: Overweight
	GO:0019222	regulation of metabolic process	MyoGlu: Normal & MyoGlu: Overweight
	GO:0010558	negative regulation of macromolecule biosynthetic process	MyoGlu: Normal & MyoGlu: Overweight
	GO:2000113	negative regulation of cellular macromolecule biosynthetic process	MyoGlu: Normal & MyoGlu: Overweight
	GO:0010628	positive regulation of gene expression	MyoGlu: Normal & MyoGlu: Overweight
	GO:1903507	negative regulation of nucleic acid-templated transcription	MyoGlu: Normal & MyoGlu: Overweight
	GO:1903506	regulation of nucleic acid-templated transcription	MyoGlu: Normal & MyoGlu: Overweight
	GO:1902679	negative regulation of RNA biosynthetic process	MyoGlu: Normal & MyoGlu: Overweight
	GO:2001141	regulation of RNA biosynthetic process	MyoGlu: Normal & MyoGlu: Overweight
	GO:0051171	regulation of nitrogen compound metabolic process	MyoGlu: Normal & MyoGlu: Overweight
	GO:0009890	negative regulation of biosynthetic process	MyoGlu: Normal & MyoGlu: Overweight
	GO:0031327	negative regulation of cellular biosynthetic process	MyoGlu: Normal & MyoGlu: Overweight
	GO:0006355	regulation of transcription, DNA-templated	MyoGlu: Normal & MyoGlu: Overweight
	GO:1903508	positive regulation of nucleic acid-templated transcription	MyoGlu: Normal & MyoGlu: Overweight
	GO:0045892	negative regulation of transcription, DNA-templated	MyoGlu: Normal & MyoGlu: Overweight
	GO:1902680	positive regulation of RNA biosynthetic process	MyoGlu: Normal & MyoGlu: Overweight
	GO:0045893	positive regulation of transcription, DNA-templated	MyoGlu: Normal & MyoGlu: Overweight
	GO:0006464	cellular protein modification process	MyoGlu: Normal & MyoGlu: Overweight
	GO:0036211	protein modification process	MyoGlu: Normal & MyoGlu: Overweight
	GO:0080090	regulation of primary metabolic process	MyoGlu: Normal & MyoGlu: Overweight
	GO:0031323	regulation of cellular metabolic process	MyoGlu: Normal & MyoGlu: Overweight
	GO:0045944	positive regulation of transcription by RNA polymerase II	MyoGlu: Normal & MyoGlu: Overweight
	GO:0043412	macromolecule modification	MyoGlu: Normal & MyoGlu: Overweight
	GO:0051172	negative regulation of nitrogen compound metabolic process	MyoGlu: Normal & MyoGlu: Overweight
	GO:0031324	negative regulation of cellular metabolic process	MyoGlu: Normal & MyoGlu: Overweight
	GO:0014819	regulation of skeletal muscle contraction	MyoGlu: Overweight
	GO:0014733	regulation of skeletal muscle adaptation	MyoGlu: Overweight
	GO:0005980	glycogen catabolic process	MyoGlu: Overweight
	GO:0009251	glucan catabolic process	MyoGlu: Overweight
	GO:0044247	cellular polysaccharide catabolic process	MyoGlu: Overweight
	GO:0006735	NADH regeneration	MyoGlu: Overweight
	GO:0061718	glucose catabolic process to pyruvate	MyoGlu: Overweight
	GO:0061621	canonical glycolysis	MyoGlu: Overweight
	GO:0061620	glycolytic process through glucose-6-phosphate	MyoGlu: Overweight
	GO:0061615	glycolytic process through fructose-6-phosphate	MyoGlu: Overweight
	GO:0000272	polysaccharide catabolic process	MyoGlu: Overweight
	GO:0019674	NAD metabolic process	MyoGlu: Overweight
	GO:0006096	glycolytic process	MyoGlu: Overweight
	GO:0006757	ATP generation from ADP	MyoGlu: Overweight
	GO:0014904	myotube cell development	MyoGlu: Overweight
	GO:2000765	regulation of cytoplasmic translation	MyoGlu: Overweight
	GO:0006007	glucose catabolic process	MyoGlu: Overweight
	GO:0031116	positive regulation of microtubule polymerization	MyoGlu: Overweight
	GO:0006734	NADH metabolic process	MyoGlu: Overweight
	GO:0000462)	maturation of SSU-rRNA from tricistronic rRNA transcript	MyoGlu: Overweight
	GO:0006094	gluconeogenesis	MyoGlu: Overweight
	GO:0031112	positive regulation of microtubule polymerization or depolymerization	MyoGlu: Overweight
	GO:0046031	ADP metabolic process	MyoGlu: Overweight
	GO:0019319	hexose biosynthetic process	MyoGlu: Overweight
	GO:0005977	glycogen metabolic process	MyoGlu: Overweight
	GO:0006073	cellular glucan metabolic process	MyoGlu: Overweight
	GO:0044042	glucan metabolic process	MyoGlu: Overweight
	GO:0120163	negative regulation of cold-induced thermogenesis	MyoGlu: Overweight
	GO:0006165	nucleoside diphosphate phosphorylation	MyoGlu: Overweight
	GO:0044275	cellular carbohydrate catabolic process	MyoGlu: Overweight
	GO:0048747	muscle fiber development	MyoGlu: Overweight
	GO:0046939	nucleotide phosphorylation	MyoGlu: Overweight
	GO:1901021	positive regulation of calcium ion transmembrane transporter activity	MyoGlu: Overweight
	GO:1901019	regulation of calcium ion transmembrane transporter activity	MyoGlu: Overweight
	GO:0046364	monosaccharide biosynthetic process	MyoGlu: Overweight
	GO:0019320	hexose catabolic process	MyoGlu: Overweight
	GO:0009179	purine ribonucleoside diphosphate metabolic process	MyoGlu: Overweight
	GO:0009135	purine nucleoside diphosphate metabolic process	MyoGlu: Overweight
	GO:0006112	energy reserve metabolic process	MyoGlu: Overweight
	GO:0007029	endoplasmic reticulum organization	MyoGlu: Overweight
	GO:0070252	actin-mediated cell contraction	MyoGlu: Overweight
	GO:0009185	ribonucleoside diphosphate metabolic process	MyoGlu: Overweight
	GO:0030433	ubiquitin-dependent ERAD pathway	MyoGlu: Overweight
	GO:0014902	myotube differentiation	MyoGlu: Overweight
	GO:0006941	striated muscle contraction	MyoGlu: Overweight
	GO:1901880	negative regulation of protein depolymerization	MyoGlu: Overweight
	GO:1903169	regulation of calcium ion transmembrane transport	MyoGlu: Overweight
	GO:0031110	regulation of microtubule polymerization or depolymerization	MyoGlu: Overweight
	GO:0009132	nucleoside diphosphate metabolic process	MyoGlu: Overweight
	GO:0044264	cellular polysaccharide metabolic process	MyoGlu: Overweight
	GO:0036503	ERAD pathway	MyoGlu: Overweight
	GO:0030048	actin filament-based movement	MyoGlu: Overweight
	GO:0016052	carbohydrate catabolic process	MyoGlu: Overweight
	GO:2000060	positive regulation of ubiquitin-dependent protein catabolic process	MyoGlu: Overweight
	GO:0006006	glucose metabolic process	MyoGlu: Overweight
	GO:0005976	polysaccharide metabolic process	MyoGlu: Overweight
	GO:0016051	carbohydrate biosynthetic process	MyoGlu: Overweight
	GO:0048640	negative regulation of developmental growth	MyoGlu: Overweight
	GO:0051146	striated muscle cell differentiation	MyoGlu: Overweight
	GO:0035967	cellular response to topologically incorrect protein	MyoGlu: Overweight
	GO:1903052	positive regulation of proteolysis involved in cellular protein catabolic process	MyoGlu: Overweight
	GO:0032434	regulation of proteasomal ubiquitin-dependent protein catabolic process	MyoGlu: Overweight
	GO:0034620	cellular response to unfolded protein	MyoGlu: Overweight
	GO:0019318	hexose metabolic process	MyoGlu: Overweight
	GO:0042692	muscle cell differentiation	MyoGlu: Overweight
	GO:0090257	regulation of muscle system process	MyoGlu: Overweight
	GO:0035966	response to topologically incorrect protein	MyoGlu: Overweight
	GO:0034976	response to endoplasmic reticulum stress	MyoGlu: Overweight
	GO:0014706	striated muscle tissue development	MyoGlu: Overweight
	GO:0032412	regulation of ion transmembrane transporter activity	MyoGlu: Overweight
	GO:0044057	regulation of system process	MyoGlu: Overweight
	GO:0040008	regulation of growth	MyoGlu: Overweight
	GO:0010243	response to organonitrogen compound	MyoGlu: Overweight
	GO:0003273	cell migration involved in endocardial cushion formation	MyoGlu: Overweight
	GO:0015990	electron transport coupled proton transport	MyoGlu: Overweight
	GO:0015988	energy coupled proton transmembrane transport, against electrochemical gradient	MyoGlu: Overweight
	GO:0033539	fatty acid beta-oxidation using acyl-CoA dehydrogenase	MyoGlu: Overweight
	GO:1902396	protein localization to bicellular tight junction	MyoGlu: Overweight
	GO:0072008	glomerular mesangial cell differentiation	MyoGlu: Overweight
	GO:0061732	mitochondrial acetyl-CoA biosynthetic process from pyruvate	MyoGlu: Overweight
	GO:0010657	muscle cell apoptotic process	MyoGlu: Overweight
	GO:0072109	glomerular mesangium development	MyoGlu: Overweight
	GO:1904238	pericyte cell differentiation	MyoGlu: Overweight
	GO:0003174	mitral valve development	MyoGlu: Overweight
	GO:0003183	mitral valve morphogenesis	MyoGlu: Overweight
	GO:0009083	branched-chain amino acid catabolic process	MyoGlu: Overweight
	GO:0090051	negative regulation of cell migration involved in sprouting angiogenesis	MyoGlu: Overweight
	GO:0003094	glomerular filtration	MyoGlu: Overweight
	GO:0009081	branched-chain amino acid metabolic process	MyoGlu: Overweight
	GO:0061299	retina vasculature morphogenesis in camera-type eye	MyoGlu: Overweight
	GO:0097205	renal filtration	MyoGlu: Overweight
	GO:0019934	cGMP-mediated signaling	MyoGlu: Overweight
	GO:0010715	regulation of extracellular matrix disassembly	MyoGlu: Overweight
	GO:2001212	regulation of vasculogenesis	MyoGlu: Overweight
	GO:0060055	angiogenesis involved in wound healing	MyoGlu: Overweight
	GO:0006099	tricarboxylic acid cycle	MyoGlu: Overweight
	GO:0003184	pulmonary valve morphogenesis	MyoGlu: Overweight
	GO:0032495	response to muramyl dipeptide	MyoGlu: Overweight
	GO:0071071	regulation of phospholipid biosynthetic process	MyoGlu: Overweight
	GO:0009068	aspartate family amino acid catabolic process	MyoGlu: Overweight
	GO:0003171	atrioventricular valve development	MyoGlu: Overweight
	GO:0036120	cellular response to platelet-derived growth factor stimulus	MyoGlu: Overweight
	GO:0003181	atrioventricular valve morphogenesis	MyoGlu: Overweight
	GO:0003148	outflow tract septum morphogenesis	MyoGlu: Overweight
	GO:0003180	aortic valve morphogenesis	MyoGlu: Overweight
	GO:0036119	response to platelet-derived growth factor	MyoGlu: Overweight
	GO:0042776	mitochondrial ATP synthesis coupled proton transport	MyoGlu: Overweight
	GO:0055093	response to hyperoxia	MyoGlu: Overweight
	GO:0060317	cardiac epithelial to mesenchymal transition	MyoGlu: Overweight
	GO:0001935	endothelial cell proliferation	MyoGlu: Overweight
	GO:1905314	semi-lunar valve development	MyoGlu: Overweight
	GO:1903671	negative regulation of sprouting angiogenesis	MyoGlu: Overweight
	GO:0061311	cell surface receptor signaling pathway involved in heart development	MyoGlu: Overweight
	GO:0035909	aorta morphogenesis	MyoGlu: Overweight
	GO:0006120	mitochondrial electron transport, NADH to ubiquinone	MyoGlu: Overweight
	GO:0042407	cristae formation	MyoGlu: Overweight
	GO:0003176	aortic valve development	MyoGlu: Overweight
	GO:0015986	ATP synthesis coupled proton transport	MyoGlu: Overweight
	GO:0015985	energy coupled proton transport, down electrochemical gradient	MyoGlu: Overweight
	GO:0045992	negative regulation of embryonic development	MyoGlu: Overweight
	GO:0010939	regulation of necrotic cell death	MyoGlu: Overweight
	GO:0003203	endocardial cushion morphogenesis	MyoGlu: Overweight
	GO:0061028	establishment of endothelial barrier	MyoGlu: Overweight
	GO:0009060	aerobic respiration	MyoGlu: Overweight
	GO:0006754	ATP biosynthetic process	MyoGlu: Overweight
	GO:0090218	positive regulation of lipid kinase activity	MyoGlu: Overweight
	GO:0043552	positive regulation of phosphatidylinositol 3-kinase activity	MyoGlu: Overweight
	GO:0009187	cyclic nucleotide metabolic process	MyoGlu: Overweight
	GO:1901606	alpha-amino acid catabolic process	MyoGlu: Overweight
	GO:0006119	oxidative phosphorylation	MyoGlu: Overweight
	GO:0022904	respiratory electron transport chain	MyoGlu: Overweight
	GO:0042775	mitochondrial ATP synthesis coupled electron transport	MyoGlu: Overweight
	GO:0042773	ATP synthesis coupled electron transport	MyoGlu: Overweight
	GO:0009206	purine ribonucleoside triphosphate biosynthetic process	MyoGlu: Overweight
	GO:0009063	cellular amino acid catabolic process	MyoGlu: Overweight
	GO:0071526	semaphorin-plexin signaling pathway	MyoGlu: Overweight
	GO:0071616	acyl-CoA biosynthetic process	MyoGlu: Overweight
	GO:0009145	purine nucleoside triphosphate biosynthetic process	MyoGlu: Overweight
	GO:0035384	thioester biosynthetic process	MyoGlu: Overweight
	GO:0045333	cellular respiration	MyoGlu: Overweight
	GO:0010257	NADH dehydrogenase complex assembly	MyoGlu: Overweight
	GO:0032981	mitochondrial respiratory chain complex I assembly	MyoGlu: Overweight
	GO:0009066	aspartate family amino acid metabolic process	MyoGlu: Overweight
	GO:0003197	endocardial cushion development	MyoGlu: Overweight
	GO:0043114	regulation of vascular permeability	MyoGlu: Overweight
	GO:0015909	long-chain fatty acid transport	MyoGlu: Overweight
	GO:0009201	ribonucleoside triphosphate biosynthetic process	MyoGlu: Overweight
	GO:0034332	adherens junction organization	MyoGlu: Overweight
	GO:0022900	electron transport chain	MyoGlu: Overweight
	GO:0015908	fatty acid transport	MyoGlu: Overweight
	GO:0034033	purine nucleoside bisphosphate biosynthetic process	MyoGlu: Overweight
	GO:0034030	ribonucleoside bisphosphate biosynthetic process	MyoGlu: Overweight
	GO:0033866	nucleoside bisphosphate biosynthetic process	MyoGlu: Overweight
	GO:0009152	purine ribonucleotide biosynthetic process	MyoGlu: Overweight
	GO:0033108	mitochondrial respiratory chain complex assembly	MyoGlu: Overweight
	GO:0015980	energy derivation by oxidation of organic compounds	MyoGlu: Overweight
	GO:0001837	epithelial to mesenchymal transition	MyoGlu: Overweight
	GO:0046034	ATP metabolic process	MyoGlu: Overweight
	GO:0006637	acyl-CoA metabolic process	MyoGlu: Overweight
	GO:0035383	thioester metabolic process	MyoGlu: Overweight
	GO:0006164	purine nucleotide biosynthetic process	MyoGlu: Overweight
	GO:1903725	regulation of phospholipid metabolic process	MyoGlu: Overweight
	GO:0072522	purine-containing compound biosynthetic process	MyoGlu: Overweight
	GO:0009260	ribonucleotide biosynthetic process	MyoGlu: Overweight
	GO:0046390	ribose phosphate biosynthetic process	MyoGlu: Overweight
	GO:0006641	triglyceride metabolic process	MyoGlu: Overweight
	GO:0034032	purine nucleoside bisphosphate metabolic process	MyoGlu: Overweight
	GO:0033875	ribonucleoside bisphosphate metabolic process	MyoGlu: Overweight
	GO:0033865	nucleoside bisphosphate metabolic process	MyoGlu: Overweight
	GO:1901655	cellular response to ketone	MyoGlu: Overweight
	GO:1901605	alpha-amino acid metabolic process	MyoGlu: Overweight
	GO:0007006	mitochondrial membrane organization	MyoGlu: Overweight
	GO:0050680	negative regulation of epithelial cell proliferation	MyoGlu: Overweight
	GO:0019933	cAMP-mediated signaling	MyoGlu: Overweight
	GO:0032231	regulation of actin filament bundle assembly	MyoGlu: Overweight
	GO:1902600	proton transmembrane transport	MyoGlu: Overweight
	GO:0007189	adenylate cyclase-activating G protein-coupled receptor signaling pathway	MyoGlu: Overweight
	GO:0007584	response to nutrient	MyoGlu: Overweight
	GO:0006520	cellular amino acid metabolic process	MyoGlu: Overweight
	GO:0006790	sulfur compound metabolic process	MyoGlu: Overweight
	GO:0009165	nucleotide biosynthetic process	MyoGlu: Overweight
	GO:0044272	sulfur compound biosynthetic process	MyoGlu: Overweight
	GO:0015718	monocarboxylic acid transport	MyoGlu: Overweight
	GO:1901293	nucleoside phosphate biosynthetic process	MyoGlu: Overweight
	GO:2000377	regulation of reactive oxygen species metabolic process	MyoGlu: Overweight
	GO:0045834	positive regulation of lipid metabolic process	MyoGlu: Overweight
	GO:2001236	regulation of extrinsic apoptotic signaling pathway	MyoGlu: Overweight
	GO:0006839	mitochondrial transport	MyoGlu: Overweight
	GO:0016042	lipid catabolic process	MyoGlu: Overweight
	GO:0051897	positive regulation of protein kinase B signaling	MyoGlu: Overweight
	GO:0007005	mitochondrion organization	MyoGlu: Overweight
	GO:0001822	kidney development	MyoGlu: Overweight
	GO:0072001	renal system development	MyoGlu: Overweight
	GO:0001655	urogenital system development	MyoGlu: Overweight
	GO:0042493	response to drug	MyoGlu: Overweight
	GO:0006979	response to oxidative stress	MyoGlu: Overweight
	GO:1901137	carbohydrate derivative biosynthetic process	MyoGlu: Overweight
	GO:0048878	chemical homeostasis	MyoGlu: Overweight
	GO:0006090	pyruvate metabolic process	exercise HMDP & MyoGlu: Overweight
	GO:0005975	carbohydrate metabolic process	exercise HMDP & MyoGlu: Overweight
	GO:0006635	fatty acid beta-oxidation	exercise HMDP & MyoGlu: Overweight
	GO:0009062	fatty acid catabolic process	exercise HMDP & MyoGlu: Overweight
	GO:0034440	lipid oxidation	exercise HMDP & MyoGlu: Overweight
	GO:0019395	fatty acid oxidation	exercise HMDP & MyoGlu: Overweight
	GO:0072329	monocarboxylic acid catabolic process	exercise HMDP & MyoGlu: Overweight
	GO:0016054	organic acid catabolic process	exercise HMDP & MyoGlu: Overweight
	GO:0046395	carboxylic acid catabolic process	exercise HMDP & MyoGlu: Overweight
	GO:0006091	generation of precursor metabolites and energy	exercise HMDP & MyoGlu: Overweight
	GO:0044282	small molecule catabolic process	exercise HMDP & MyoGlu: Overweight
	GO:1990542	mitochondrial transmembrane transport	exercise HMDP & MyoGlu: Overweight
	GO:0006631	fatty acid metabolic process	exercise HMDP & MyoGlu: Overweight
	GO:0044242	cellular lipid catabolic process	exercise HMDP & MyoGlu: Overweight
	GO:0009150	purine ribonucleotide metabolic process	exercise HMDP & MyoGlu: Overweight
	GO:0009259	ribonucleotide metabolic process	exercise HMDP & MyoGlu: Overweight
	GO:0019693	ribose phosphate metabolic process	exercise HMDP & MyoGlu: Overweight
	GO:0006163	purine nucleotide metabolic process	exercise HMDP & MyoGlu: Overweight
	GO:0032787	monocarboxylic acid metabolic process	exercise HMDP & MyoGlu: Overweight
	GO:0019752	carboxylic acid metabolic process	exercise HMDP & MyoGlu: Overweight
	GO:0072521	purine-containing compound metabolic process	exercise HMDP & MyoGlu: Overweight
	GO:0006082	organic acid metabolic process	exercise HMDP & MyoGlu: Overweight
	GO:0055114	oxidation-reduction process	exercise HMDP & MyoGlu: Overweight
	GO:0030258	lipid modification	exercise HMDP & MyoGlu: Overweight
	GO:0009117	nucleotide metabolic process	exercise HMDP & MyoGlu: Overweight
	GO:0006753	nucleoside phosphate metabolic process	exercise HMDP & MyoGlu: Overweight
	GO:0044281	small molecule metabolic process	exercise HMDP & MyoGlu: Overweight
	GO:0046394	carboxylic acid biosynthetic process	exercise HMDP & MyoGlu: Overweight
	GO:0016053	organic acid biosynthetic process	exercise HMDP & MyoGlu: Overweight
	GO:0090407	organophosphate biosynthetic process	exercise HMDP & MyoGlu: Overweight
	GO:0019637	organophosphate metabolic process	exercise HMDP & MyoGlu: Overweight
	GO:0055086	nucleobase-containing small molecule metabolic process	exercise HMDP & MyoGlu: Overweight
	GO:0044255	cellular lipid metabolic process	exercise HMDP & MyoGlu: Overweight
	GO:0044283	small molecule biosynthetic process	exercise HMDP & MyoGlu: Overweight
	GO:0006629	lipid metabolic process	exercise HMDP & MyoGlu: Overweight
	GO:0006107	oxaloacetate m.p.	exercise HMDP
	GO:0006744	ubiquinone b.p.	exercise HMDP
	GO:1901663	quinone b.p.	exercise HMDP
	GO:0006743	ubiquinone m.p.	exercise HMDP
	GO:0042572	retinol m.p.	exercise HMDP
	GO:0006081	cellular aldehyde m.p.	exercise HMDP
	GO:0006739	NADP m.p.	exercise HMDP
	GO:1901661	quinone m.p.	exercise HMDP
	GO:0016101	diterpenoid m.p.	exercise HMDP
	GO:0001523	retinoid m.p.	exercise HMDP
	GO:0034308	primary alcohol m.p.	exercise HMDP
	GO:0006721	terpenoid m.p.	exercise HMDP
	GO:0006720	isoprenoid m.p.	exercise HMDP
	GO:0072330	monocarboxylic acid b.p.	exercise HMDP
	GO:0006633	fatty acid b.p.	exercise HMDP
	GO:0010565	regulation of cellular ketone m.p.	exercise HMDP
	GO:0046890	regulation of lipid b.p.	exercise HMDP
	GO:0006066	alcohol m.p.	exercise HMDP
	GO:1901615	organic hydroxy compound m.p.	exercise HMDP
	GO:0019216	regulation of lipid m.p.	exercise HMDP
	GO:0062012	regulation of small molecule m.p.	exercise HMDP
	GO:0008610	lipid b.p.	exercise HMDP

## Sheet: Supplemental Table 1I
	Table S1I. Differentially expressed genes in white adipose tissue from long-term exercise intervention in mouse and human.
	Gene_Symbol	Group
	Adcy10	exercise HMDP
	Deptor	exercise HMDP
	Me1	exercise HMDP
	Dixdc1	exercise HMDP
	Ttc25	exercise HMDP
	Elovl6	exercise HMDP
	Cyb5b	exercise HMDP
	Gbe1	exercise HMDP
	Zfp36	exercise HMDP
	Mrps22	exercise HMDP
	Scd2	exercise HMDP
	Scd4	exercise HMDP
	Acly	exercise HMDP
	Idi1	exercise HMDP
	Lss	exercise HMDP
	Rdh11	exercise HMDP
	Lactb2	exercise HMDP
	Sycp3	exercise HMDP
	Zadh2	exercise HMDP
	Pdhb	exercise HMDP
	Mpc1	exercise HMDP
	Psmd14	exercise HMDP
	Acat2	exercise HMDP
	Nt5dc1	exercise HMDP
	Nsdhl	exercise HMDP
	Alpk2	exercise HMDP
	Serpina12	exercise HMDP
	Acaca	exercise HMDP
	CK137956	exercise HMDP
	Atp6v1a	exercise HMDP
	Endou	exercise HMDP
	Dennd2a	exercise HMDP
	Rbks	exercise HMDP
	Acvr1	exercise HMDP
	Slc2a5	exercise HMDP
	Sftpa1	exercise HMDP
	Mmgt1	exercise HMDP
	Pdha1	exercise HMDP
	Casp3	exercise HMDP
	Tmem135	exercise HMDP
	Dhrs7	exercise HMDP
	Cmpk1	exercise HMDP
	Enc1	exercise HMDP
	Mogat2	exercise HMDP
	Egr2	exercise HMDP
	Aspa	exercise HMDP
	Tdrd1	exercise HMDP
	Prkaa2	exercise HMDP
	Fzd9	exercise HMDP
	Gpd2	exercise HMDP
	Mpc2	exercise HMDP
	Abcd3	exercise HMDP
	Sbk1	exercise HMDP
	Sesn2	exercise HMDP
	Cebpd	exercise HMDP
	Acss2	exercise HMDP
	Dlat	exercise HMDP
	Mettl11b	exercise HMDP
	Tmem120b	exercise HMDP
	Sqle	exercise HMDP
	Parm1	exercise HMDP
	Pgd	exercise HMDP
	Rhof	exercise HMDP
	Jun	exercise HMDP
	Taf8	exercise HMDP
	Hsd17b12	exercise HMDP
	Ccn1	exercise HMDP
	Cck	exercise HMDP
	Tmem199	exercise HMDP
	Csn3	exercise HMDP
	Tnfrsf25	exercise HMDP
	Mia2	exercise HMDP
	Klhdc10	exercise HMDP
	Eif4e3	exercise HMDP
	Dhcr7	exercise HMDP
	Thbs2	exercise HMDP
	Zfp623	exercise HMDP
	Cacybp	exercise HMDP
	Tmem183a	exercise HMDP
	Ttll2	exercise HMDP
	Hephl1	exercise HMDP
	Mr1	exercise HMDP
	Thbs1	exercise HMDP
	Anxa8	exercise HMDP
	Thrsp	exercise HMDP
	Pygl	exercise HMDP
	Snx7	exercise HMDP
	Atp1a3	exercise HMDP
	Bcat1	exercise HMDP
	Thsd1	exercise HMDP
	Sar1b	exercise HMDP
	Paqr9	exercise HMDP
	Klhl18	exercise HMDP
	Slc4a1	exercise HMDP
	Pik3c2g	exercise HMDP
	Fzd5	exercise HMDP
	Ky	exercise HMDP
	Chsy1	exercise HMDP
	Txnl1	exercise HMDP
	Prap1	exercise HMDP
	Ccdc155	exercise HMDP
	Ran	exercise HMDP
	Pmvk	exercise HMDP
	2010003K11Rik	exercise HMDP
	Gm34653	exercise HMDP
	Psmd5	exercise HMDP
	Uhrf1bp1	exercise HMDP
	Plekhf2	exercise HMDP
	Naa30	exercise HMDP
	Atp6v1c1	exercise HMDP
	Ndufaf4	exercise HMDP
	Rpp14	exercise HMDP
	Tmbim1	exercise HMDP
	Memo1	exercise HMDP
	Igf2bp1	exercise HMDP
	Dusp1	exercise HMDP
	Aasdhppt	exercise HMDP
	Tafa1	exercise HMDP
	Fabp5	exercise HMDP
	Rbfox1	exercise HMDP
	Paf1	exercise HMDP
	Phox2a	exercise HMDP
	Trappc13	exercise HMDP
	Slc25a1	exercise HMDP
	Dio2	exercise HMDP
	Vstm2b	exercise HMDP
	Slc3a2	exercise HMDP
	Mxra8	exercise HMDP
	Tmem74	exercise HMDP
	Tkt	exercise HMDP
	Mblac2	exercise HMDP
	Vnn1	exercise HMDP
	Rnf11	exercise HMDP
	Fbxo8	exercise HMDP
	Fkbp1b	exercise HMDP
	Xpot	exercise HMDP
	Pcsk5	exercise HMDP
	Myadml2	exercise HMDP
	Rassf3	exercise HMDP
	Tmprss4	exercise HMDP
	Hsd17b2	exercise HMDP
	Sv2b	exercise HMDP
	Pdk1	exercise HMDP
	Sh3bgr	exercise HMDP
	Xlr5b	exercise HMDP
	2023-03-01	exercise HMDP
	Tinagl1	exercise HMDP
	Dipk1b	exercise HMDP
	Igkv16-104	exercise HMDP
	Lypd3	exercise HMDP
	Ppp2ca	exercise HMDP
	Gclm	exercise HMDP
	Gnptab	exercise HMDP
	Klhdc8b	exercise HMDP
	Timm8a1	exercise HMDP
	Mindy2	exercise HMDP
	Atoh8	exercise HMDP
	Pex11a	exercise HMDP
	Dusp9	exercise HMDP
	Pdhx	exercise HMDP
	Rmdn3	exercise HMDP
	Ank	exercise HMDP
	Serp1	exercise HMDP
	Impa2	exercise HMDP
	Mlxipl	exercise HMDP
	Mtap	exercise HMDP
	Smim10l2a	exercise HMDP
	Polr3k	exercise HMDP
	Sgk1	exercise HMDP
	Pak1ip1	exercise HMDP
	Chn1	exercise HMDP
	Tmem33	exercise HMDP
	Aqp3	exercise HMDP
	Cox20	exercise HMDP
	Ski	exercise HMDP
	Hmgb3	exercise HMDP
	Bean1	exercise HMDP
	Prelid3b	exercise HMDP
	Tmem41b	exercise HMDP
	Rala	exercise HMDP
	Mill1	exercise HMDP
	Rnf149	exercise HMDP
	Mvd	exercise HMDP
	Fxyd4	exercise HMDP
	Ddit4	exercise HMDP
	Slc10a7	exercise HMDP
	Ptger3	exercise HMDP
	5330417C22Rik	exercise HMDP
	Usp14	exercise HMDP
	Mex3d	exercise HMDP
	Gadd45g	exercise HMDP
	Kmt5a	exercise HMDP
	Pla2g2c	exercise HMDP
	Caln1	exercise HMDP
	Vma21	exercise HMDP
	2200002D01Rik	exercise HMDP
	Heatr6	exercise HMDP
	Sccpdh	exercise HMDP
	Megf9	exercise HMDP
	Etfrf1	exercise HMDP
	Mapkap1	exercise HMDP
	Dld	exercise HMDP
	Htra4	exercise HMDP
	Slc25a46	exercise HMDP
	Atp6v1h	exercise HMDP
	Atp10b	exercise HMDP
	Atp8a1	exercise HMDP
	Fgfr3	exercise HMDP
	Abhd17b	exercise HMDP
	Rngtt	exercise HMDP
	Mafb	exercise HMDP
	Sap30bp	exercise HMDP
	Lin9	exercise HMDP
	Kdelr1	exercise HMDP
	Vgll4	exercise HMDP
	Zfp592	exercise HMDP
	Ipo8	exercise HMDP
	Myh3	exercise HMDP
	Vta1	exercise HMDP
	Psph	exercise HMDP
	Echdc1	exercise HMDP
	Smim5	exercise HMDP
	Ccdc30	exercise HMDP
	Fkbp9	exercise HMDP
	Ccdc138	exercise HMDP
	Ugp2	exercise HMDP
	Msmo1	exercise HMDP
	Klhl30	exercise HMDP
	Ppp1r1b	exercise HMDP
	Nfkbia	exercise HMDP
	Nudt5	exercise HMDP
	Mtx2	exercise HMDP
	Ubqln1	exercise HMDP
	Ube4a	exercise HMDP
	Mettl9	exercise HMDP
	Ublcp1	exercise HMDP
	Unc5d	exercise HMDP
	Trim11	exercise HMDP
	C4b	exercise HMDP
	Ift43	exercise HMDP
	Gins1	exercise HMDP
	Mab21l3	exercise HMDP
	Tob1	exercise HMDP
	Ccdc137	exercise HMDP
	Otud6b	exercise HMDP
	Mrpl50	exercise HMDP
	Ptges	exercise HMDP
	Afap1	exercise HMDP
	Procr	exercise HMDP
	Tbc1d10a	exercise HMDP
	Cyp3a11	exercise HMDP
	Ppp1r3b	exercise HMDP
	Perm1	exercise HMDP
	Plekhg4	exercise HMDP
	Ccne1	exercise HMDP
	Csf1	exercise HMDP
	Grrp1	exercise HMDP
	Hmgn5	exercise HMDP
	Armc1	exercise HMDP
	Rad23b	exercise HMDP
	Pgbd1	exercise HMDP
	Klf2	exercise HMDP
	Angptl8	exercise HMDP
	Sc5d	exercise HMDP
	Asf1b	exercise HMDP
	Chd7	exercise HMDP
	Svep1	exercise HMDP
	Lmo2	exercise HMDP
	Cd164	exercise HMDP
	Prps1	exercise HMDP
	Edc4	exercise HMDP
	Fasn	exercise HMDP
	Ttc30b	exercise HMDP
	Obscn	exercise HMDP
	Coa5	exercise HMDP
	Tmed2	exercise HMDP
	Wdr7	exercise HMDP
	Actg1	exercise HMDP
	Fitm1	exercise HMDP
	Rnf14	exercise HMDP
	Pcyt2	exercise HMDP
	Mid1ip1	exercise HMDP
	Sntb1	exercise HMDP
	Agpat2	exercise HMDP
	Tigd4	exercise HMDP
	Mustn1	exercise HMDP
	Tlcd1	exercise HMDP
	Psmd1	exercise HMDP
	Mrpl1	exercise HMDP
	Mug2	exercise HMDP
	mt-Nd1	exercise HMDP
	Ola1	exercise HMDP
	Ccz1	exercise HMDP
	Necap1	exercise HMDP
	Ufd1	exercise HMDP
	Gpd1	exercise HMDP
	Gm20075	exercise HMDP
	Pdcd11	exercise HMDP
	Mettl7a1	exercise HMDP
	Gpx7	exercise HMDP
	Nkpd1	exercise HMDP
	Etnk1	exercise HMDP
	Tmem268	exercise HMDP
	Mcur1	exercise HMDP
	Tmed7	exercise HMDP
	Nol9	exercise HMDP
	Snx10	exercise HMDP
	Nudt4	exercise HMDP
	Slc25a30	exercise HMDP
	Lpcat3	exercise HMDP
	Prtn3	exercise HMDP
	Fam149b	exercise HMDP
	Hsd17b7	exercise HMDP
	Mapkbp1	exercise HMDP
	Ighv1-4	exercise HMDP
	Tubb3	exercise HMDP
	Tm7sf2	exercise HMDP
	Gys2	exercise HMDP
	Lclat1	exercise HMDP
	Dgkg	exercise HMDP
	Adap1	exercise HMDP
	Pitpnb	exercise HMDP
	Mycl	exercise HMDP
	Psma3	exercise HMDP
	Cyb5d1	exercise HMDP
	3425401B19Rik	exercise HMDP
	Misp3	exercise HMDP
	Rtn4ip1	exercise HMDP
	Aldh1a7	exercise HMDP
	Ppp2r5a	exercise HMDP
	Egfl8	exercise HMDP
	Chac2	exercise HMDP
	Fut9	exercise HMDP
	Mtus1	exercise HMDP
	Trim41	exercise HMDP
	Myrip	exercise HMDP
	Trpv2	exercise HMDP
	mt-Co3	exercise HMDP
	Asf1a	exercise HMDP
	Specc1l	exercise HMDP
	Wnt8b	exercise HMDP
	Ppp1r10	exercise HMDP
	Tlcd2	exercise HMDP & MyoGlu: Overweight
	Fdps	exercise HMDP & MyoGlu: Overweight
	Cyp51	exercise HMDP & MyoGlu: Overweight
	Arid5a	exercise HMDP & MyoGlu: Overweight
	Cript	exercise HMDP & MyoGlu: Overweight
	Sh3kbp1	exercise HMDP & MyoGlu: Overweight
	Fam129b	exercise HMDP & MyoGlu: Overweight
	Cyp3a11	exercise HMDP & MyoGlu: Overweight
	Hook1	exercise HMDP & MyoGlu: Overweight
	D5Ertd579e	exercise HMDP & MyoGlu: Normal
	Kcnb1	exercise HMDP & MyoGlu: Normal
	Irs2	exercise HMDP & MyoGlu: Normal
	Hdgfl2	exercise HMDP & MyoGlu: Normal
	Ccng1	exercise HMDP & MyoGlu: Normal
	Cish	exercise HMDP & MyoGlu: Normal
	Ube2d3	exercise HMDP & MyoGlu: Normal
	Bhlhe40	exercise HMDP & MyoGlu: Normal
	LMO3	MyoGlu: Normal & MyoGlu: Overweight
	ITGB5	MyoGlu: Normal & MyoGlu: Overweight
	SLC25A18	MyoGlu: Normal & MyoGlu: Overweight
	VEGFD	MyoGlu: Normal & MyoGlu: Overweight
	RASL12	MyoGlu: Normal & MyoGlu: Overweight
	NA	MyoGlu: Normal & MyoGlu: Overweight
	TTC36	MyoGlu: Normal & MyoGlu: Overweight
	TUB	MyoGlu: Normal & MyoGlu: Overweight
	HOXA4	MyoGlu: Normal & MyoGlu: Overweight
	KLF3	MyoGlu: Normal & MyoGlu: Overweight
	ADH1C	MyoGlu: Normal & MyoGlu: Overweight
	SLIT1	MyoGlu: Normal & MyoGlu: Overweight
	THBS4	MyoGlu: Normal & MyoGlu: Overweight
	NQO1	MyoGlu: Normal & MyoGlu: Overweight
	GASK1B	MyoGlu: Normal & MyoGlu: Overweight
	ADRA2A	MyoGlu: Normal & MyoGlu: Overweight
	ALPK3	MyoGlu: Normal & MyoGlu: Overweight
	GSDMB	MyoGlu: Normal & MyoGlu: Overweight
	CENPV	MyoGlu: Normal & MyoGlu: Overweight
	TNFRSF11B	MyoGlu: Normal & MyoGlu: Overweight
	TRIM16L	MyoGlu: Normal & MyoGlu: Overweight
	GIPR	MyoGlu: Normal & MyoGlu: Overweight
	PKD1L2	MyoGlu: Normal & MyoGlu: Overweight
	CETP	MyoGlu: Normal & MyoGlu: Overweight
	MSC	MyoGlu: Normal & MyoGlu: Overweight
	LILRA1	MyoGlu: Normal & MyoGlu: Overweight
	LEKR1	MyoGlu: Normal & MyoGlu: Overweight
	CLU	MyoGlu: Normal & MyoGlu: Overweight
	UCHL1	MyoGlu: Normal
	RGL3	MyoGlu: Normal
	TNN	MyoGlu: Normal
	ASAP2	MyoGlu: Normal
	EGFL6	MyoGlu: Normal
	UBE2QL1	MyoGlu: Normal
	PPP1R7	MyoGlu: Normal
	DDTL	MyoGlu: Normal
	EPOR	MyoGlu: Normal
	DRD1	MyoGlu: Normal
	AMIGO3	MyoGlu: Normal
	PBX2	MyoGlu: Normal
	OSGIN1	MyoGlu: Normal
	EFCAB2	MyoGlu: Normal
	PLIN5	MyoGlu: Normal
	GALNT4	MyoGlu: Normal
	ODC1	MyoGlu: Normal
	GNLY	MyoGlu: Normal
	AFF2	MyoGlu: Normal
	C15orf61	MyoGlu: Normal
	EPDR1	MyoGlu: Normal
	TRIM26	MyoGlu: Normal
	MS4A4E	MyoGlu: Normal
	MACROH2A2	MyoGlu: Normal
	ZNF219	MyoGlu: Normal
	SERINC2	MyoGlu: Normal
	DLST	MyoGlu: Normal
	LSAMP	MyoGlu: Normal
	TRPA1	MyoGlu: Normal
	CX3CL1	MyoGlu: Normal
	IP6K3	MyoGlu: Normal
	IMPG1	MyoGlu: Normal
	BDKRB2	MyoGlu: Normal
	DPT	MyoGlu: Normal
	AHSA2P	MyoGlu: Normal
	SLC40A1	MyoGlu: Normal
	IRF9	MyoGlu: Normal
	NOMO1	MyoGlu: Normal
	NEK7	MyoGlu: Normal
	ZNF311	MyoGlu: Normal
	SLC30A1	MyoGlu: Normal
	PANX2	MyoGlu: Normal
	IL2RB	MyoGlu: Normal
	BHLHE41	MyoGlu: Normal
	ABCA8	MyoGlu: Normal
	CACNA2D1	MyoGlu: Normal
	GLYCTK	MyoGlu: Normal
	RTL5	MyoGlu: Normal
	FN3K	MyoGlu: Normal
	MLC1	MyoGlu: Normal
	NID2	MyoGlu: Normal
	NA	MyoGlu: Normal
	CRYAB	MyoGlu: Normal
	SIAH1	MyoGlu: Normal
	B3GNT5	MyoGlu: Normal
	ACKR4	MyoGlu: Normal
	VSTM4	MyoGlu: Normal
	NBPF25P	MyoGlu: Normal
	DNHD1	MyoGlu: Normal
	GJC3	MyoGlu: Normal
	TRIM50	MyoGlu: Normal
	WDR27	MyoGlu: Normal
	PNN	MyoGlu: Normal
	CLEC4GP1	MyoGlu: Normal
	SLC38A2	MyoGlu: Normal
	AKIRIN1	MyoGlu: Normal
	PIAS2	MyoGlu: Normal
	RECQL5	MyoGlu: Normal
	GTF2IP20	MyoGlu: Normal
	TXN	MyoGlu: Normal
	DTX4	MyoGlu: Normal
	CD151	MyoGlu: Normal
	WDR86	MyoGlu: Normal
	PLAC9	MyoGlu: Normal
	SEC24C	MyoGlu: Normal
	GPR4	MyoGlu: Normal
	C21orf91	MyoGlu: Normal
	CEP20	MyoGlu: Normal
	FTH1P16	MyoGlu: Normal
	PFKFB3	MyoGlu: Normal
	SBDSP1	MyoGlu: Normal
	PRKCSH	MyoGlu: Normal
	ZDHHC11B	MyoGlu: Normal
	FAM177A1	MyoGlu: Normal
	PPP1R18	MyoGlu: Normal
	GPR162	MyoGlu: Normal
	LINS1	MyoGlu: Normal
	SPRYD3	MyoGlu: Normal
	MPDZ	MyoGlu: Normal
	EEF1A1P10	MyoGlu: Normal
	PSMB3	MyoGlu: Normal
	KDM5D	MyoGlu: Normal
	COL7A1	MyoGlu: Normal
	CORO6	MyoGlu: Normal
	PERP	MyoGlu: Normal
	CRAMP1	MyoGlu: Normal
	SLC19A2	MyoGlu: Normal
	ARF4	MyoGlu: Normal
	RAB30	MyoGlu: Normal
	MAS1L	MyoGlu: Normal
	SAE1	MyoGlu: Normal
	PLAGL1	MyoGlu: Normal
	TPH2	MyoGlu: Normal
	FADS1	MyoGlu: Normal
	LZTFL1	MyoGlu: Normal
	ACTR1A	MyoGlu: Normal
	CLEC4G	MyoGlu: Normal
	PSMC1P1	MyoGlu: Normal
	NPHP3	MyoGlu: Normal
	NID1	MyoGlu: Normal
	ACAT1	MyoGlu: Normal
	MUC4	MyoGlu: Normal
	H2AZ2P1	MyoGlu: Normal
	PRF1	MyoGlu: Normal
	MOCS1	MyoGlu: Normal
	SMIM11B	MyoGlu: Normal
	RAB11B	MyoGlu: Normal
	FAM104A	MyoGlu: Normal
	NKG7	MyoGlu: Normal
	RAB1A	MyoGlu: Normal
	GLIS2	MyoGlu: Normal
	CBR1	MyoGlu: Normal
	NAIPP4	MyoGlu: Normal
	INTS3	MyoGlu: Normal
	FAM156A	MyoGlu: Normal
	FTL	MyoGlu: Normal
	ACTN1	MyoGlu: Normal
	PCSK1	MyoGlu: Normal
	STC2	MyoGlu: Normal
	ENGASE	MyoGlu: Normal
	CYP4F62P	MyoGlu: Normal
	PSMD12	MyoGlu: Normal
	ATAD3A	MyoGlu: Normal
	SUMO3	MyoGlu: Normal
	ZFP92	MyoGlu: Normal
	ZNF589	MyoGlu: Normal
	FGF7	MyoGlu: Normal
	CNN1	MyoGlu: Normal
	BRD8	MyoGlu: Normal
	ANKRA2	MyoGlu: Normal
	SSPOP	MyoGlu: Normal
	FAM83G	MyoGlu: Normal
	H2BC4	MyoGlu: Normal
	ZNF675	MyoGlu: Normal
	TSEN34	MyoGlu: Normal
	MTMR6	MyoGlu: Normal
	PSMF1	MyoGlu: Normal
	FARP2	MyoGlu: Normal
	AZGP1	MyoGlu: Normal
	SDK1	MyoGlu: Normal
	ZNF750	MyoGlu: Normal
	CLEC18C	MyoGlu: Normal
	FAR2P4	MyoGlu: Normal
	CCND1	MyoGlu: Normal
	FTH1	MyoGlu: Normal
	BOC	MyoGlu: Normal
	VPS37A	MyoGlu: Normal
	PITHD1	MyoGlu: Normal
	CSNK1E	MyoGlu: Normal
	IGHD	MyoGlu: Normal
	PPP1R3E	MyoGlu: Normal
	EIF4B	MyoGlu: Normal
	KLHL7	MyoGlu: Normal
	MTATP8P2	MyoGlu: Normal
	TLNRD1	MyoGlu: Normal
	KRT73	MyoGlu: Normal
	PPP1CB	MyoGlu: Normal
	MAP1B	MyoGlu: Normal
	GPATCH2L	MyoGlu: Normal
	CD160	MyoGlu: Normal
	PACSIN3	MyoGlu: Normal
	VLDLR	MyoGlu: Normal
	PDLIM3	MyoGlu: Normal
	AASS	MyoGlu: Normal
	S100A10	MyoGlu: Normal
	CREB3	MyoGlu: Normal
	GARRE1	MyoGlu: Normal
	PPP1R8	MyoGlu: Normal
	RUNX3	MyoGlu: Normal
	PRDM11	MyoGlu: Normal
	FSTL3	MyoGlu: Normal
	RRNAD1	MyoGlu: Normal
	RNF141	MyoGlu: Normal
	VSIG10L2	MyoGlu: Normal
	SF3A3	MyoGlu: Normal
	FTH1P23	MyoGlu: Normal
	YOD1	MyoGlu: Normal
	ZNF454	MyoGlu: Normal
	P3H4	MyoGlu: Normal
	RBM6	MyoGlu: Normal
	TSEN2	MyoGlu: Normal
	ACAD8	MyoGlu: Normal
	ZNF778	MyoGlu: Normal
	ACSM5	MyoGlu: Normal
	TFPI2	MyoGlu: Normal
	ANO8	MyoGlu: Normal
	LUC7L3	MyoGlu: Normal
	PIK3R1	MyoGlu: Normal
	PNLDC1	MyoGlu: Normal
	RGS3	MyoGlu: Normal
	ATL3	MyoGlu: Normal
	MORF4L1	MyoGlu: Normal
	HLA-DQB1	MyoGlu: Normal
	PCK2	MyoGlu: Normal
	PRDM16	MyoGlu: Normal
	GTDC1	MyoGlu: Normal
	APOL4	MyoGlu: Normal
	ACSF2	MyoGlu: Normal
	QRICH2	MyoGlu: Normal
	C15orf39	MyoGlu: Normal
	GABBR1	MyoGlu: Normal
	TENT5B	MyoGlu: Normal
	FKRP	MyoGlu: Normal
	CD247	MyoGlu: Normal
	KRT5	MyoGlu: Normal
	FTH1P11	MyoGlu: Normal
	TMSB4X	MyoGlu: Normal
	KPNA3	MyoGlu: Normal
	CEP72	MyoGlu: Normal
	GTPBP2	MyoGlu: Normal
	NDST3	MyoGlu: Normal
	VPS41	MyoGlu: Normal
	TAF13	MyoGlu: Normal
	ATP13A2	MyoGlu: Normal
	GALC	MyoGlu: Normal
	DCLRE1B	MyoGlu: Normal
	WASH2P	MyoGlu: Normal
	GLUL	MyoGlu: Normal
	CCDC136	MyoGlu: Normal
	PCF11	MyoGlu: Normal
	GPHN	MyoGlu: Normal
	DNAJC27	MyoGlu: Normal
	SRXN1	MyoGlu: Normal
	PSMC4	MyoGlu: Normal
	MACROD1	MyoGlu: Normal
	POLE3	MyoGlu: Normal
	ADAM33	MyoGlu: Normal
	NAB1	MyoGlu: Normal
	GJA4	MyoGlu: Normal
	SRRM2	MyoGlu: Normal
	BCL7B	MyoGlu: Normal
	GLT8D2	MyoGlu: Normal
	RASGRP1	MyoGlu: Normal
	LDLRAP1	MyoGlu: Normal
	SLAIN2	MyoGlu: Normal
	ZNF493	MyoGlu: Normal
	VEGFA	MyoGlu: Normal
	IGF1	MyoGlu: Normal
	CYP2D8P	MyoGlu: Normal
	ALDH3A2	MyoGlu: Normal
	SLC24A3	MyoGlu: Normal
	CTH	MyoGlu: Normal
	KLRC1	MyoGlu: Normal
	RAB11A	MyoGlu: Normal
	C2orf92	MyoGlu: Normal
	TBC1D3D	MyoGlu: Normal
	ETFA	MyoGlu: Normal
	SDK2	MyoGlu: Overweight
	CCL23	MyoGlu: Overweight
	ANGPT2	MyoGlu: Overweight
	MYSM1	MyoGlu: Overweight
	FST	MyoGlu: Overweight
	ELP2	MyoGlu: Overweight
	NDUFA6	MyoGlu: Overweight
	TMEM127	MyoGlu: Overweight
	INTS14	MyoGlu: Overweight
	NDRG4	MyoGlu: Overweight
	SAFB2	MyoGlu: Overweight
	AMY2B	MyoGlu: Overweight
	SLC39A1	MyoGlu: Overweight
	DBNDD2	MyoGlu: Overweight
	NA	MyoGlu: Overweight
	TRDMT1	MyoGlu: Overweight
	H2BC18	MyoGlu: Overweight
	SOX9	MyoGlu: Overweight
	TFAP4	MyoGlu: Overweight
	SAPCD1	MyoGlu: Overweight
	SFR1	MyoGlu: Overweight
	ASAH1	MyoGlu: Overweight
	ZC3H6	MyoGlu: Overweight
	PPT1	MyoGlu: Overweight
	NBL1	MyoGlu: Overweight
	NECAP2	MyoGlu: Overweight
	ARPC5	MyoGlu: Overweight
	IL4R	MyoGlu: Overweight
	BORCS7-ASMT	MyoGlu: Overweight
	PRC1	MyoGlu: Overweight
	PDCD1	MyoGlu: Overweight
	PIP5K1C	MyoGlu: Overweight
	TSC1	MyoGlu: Overweight
	AQR	MyoGlu: Overweight
	HSPA1B	MyoGlu: Overweight
	KLHL32	MyoGlu: Overweight
	GOLGA8B	MyoGlu: Overweight
	CHAD	MyoGlu: Overweight
	CBS	MyoGlu: Overweight
	IER3IP1	MyoGlu: Overweight
	IFITM1	MyoGlu: Overweight
	C8orf44	MyoGlu: Overweight
	RFXAP	MyoGlu: Overweight
	PACSIN2	MyoGlu: Overweight
	GTF2IRD2B	MyoGlu: Overweight
	PHF19	MyoGlu: Overweight
	FHL3	MyoGlu: Overweight
	TMEM150C	MyoGlu: Overweight
	JADE1	MyoGlu: Overweight
	PAMR1	MyoGlu: Overweight
	OS9	MyoGlu: Overweight
	CPEB1	MyoGlu: Overweight
	GUSBP3	MyoGlu: Overweight
	EMID1	MyoGlu: Overweight
	CLSTN3	MyoGlu: Overweight
	RPL41P2	MyoGlu: Overweight
	TNFAIP8L3	MyoGlu: Overweight
	NOXO1	MyoGlu: Overweight
	SRC	MyoGlu: Overweight
	CFH	MyoGlu: Overweight
	DHCR24	MyoGlu: Overweight
	SMN1	MyoGlu: Overweight
	ARHGDIB	MyoGlu: Overweight
	ARHGEF3	MyoGlu: Overweight
	PDE11A	MyoGlu: Overweight
	C2CD4C	MyoGlu: Overweight
	TDRD12	MyoGlu: Overweight
	ADM5	MyoGlu: Overweight
	GLDN	MyoGlu: Overweight
	TXNDC12	MyoGlu: Overweight
	RAB43P1	MyoGlu: Overweight
	GDF9	MyoGlu: Overweight
	LBH	MyoGlu: Overweight
	PPM1M	MyoGlu: Overweight
	CDC5L	MyoGlu: Overweight
	SGIP1	MyoGlu: Overweight
	ZNF175	MyoGlu: Overweight
	LAMP1	MyoGlu: Overweight
	BMP3	MyoGlu: Overweight
	ETAA1	MyoGlu: Overweight
	ARHGEF26	MyoGlu: Overweight
	ABCB11	MyoGlu: Overweight
	HTATIP2	MyoGlu: Overweight
	ST3GAL2	MyoGlu: Overweight
	MFSD5	MyoGlu: Overweight
	PTTG1IP	MyoGlu: Overweight
	RORC	MyoGlu: Overweight
	ARF3	MyoGlu: Overweight
	TIAM1	MyoGlu: Overweight
	MPZL1	MyoGlu: Overweight
	CYTH1	MyoGlu: Overweight
	ZBTB25	MyoGlu: Overweight
	DNAH11	MyoGlu: Overweight
	TEX264	MyoGlu: Overweight
	BNC2	MyoGlu: Overweight
	VAC14	MyoGlu: Overweight
	SIGLEC11	MyoGlu: Overweight
	CADM2	MyoGlu: Overweight
	PSME4	MyoGlu: Overweight
	PKM	MyoGlu: Overweight
	FBLN1	MyoGlu: Overweight
	ICOSLG	MyoGlu: Overweight
	CIB2	MyoGlu: Overweight
	PLBD2	MyoGlu: Overweight
	SLC6A4	MyoGlu: Overweight
	CECR7	MyoGlu: Overweight
	LEP	MyoGlu: Overweight
	MICA	MyoGlu: Overweight
	PDGFA	MyoGlu: Overweight
	FXYD1	MyoGlu: Overweight
	EVA1B	MyoGlu: Overweight
	LAMC3	MyoGlu: Overweight
	IFIT3	MyoGlu: Overweight
	SMG5	MyoGlu: Overweight
	ADSL	MyoGlu: Overweight
	LBHD1	MyoGlu: Overweight
	ZKSCAN1	MyoGlu: Overweight
	DMTF1	MyoGlu: Overweight
	COMMD5	MyoGlu: Overweight
	SPICE1	MyoGlu: Overweight
	IFIT2	MyoGlu: Overweight
	SFRP4	MyoGlu: Overweight
	LILRB1	MyoGlu: Overweight
	GGA2	MyoGlu: Overweight
	BAK1	MyoGlu: Overweight
	ACE	MyoGlu: Overweight
	ANKRD30A	MyoGlu: Overweight
	FLOT2	MyoGlu: Overweight
	CABIN1	MyoGlu: Overweight
	TCERG1	MyoGlu: Overweight
	DDRGK1	MyoGlu: Overweight
	PTENP1	MyoGlu: Overweight
	KNSTRN	MyoGlu: Overweight
	TMEM109	MyoGlu: Overweight
	PTGS1	MyoGlu: Overweight
	NPM1P13	MyoGlu: Overweight
	SEMA5A	MyoGlu: Overweight
	ATP6V1G2-DDX39B	MyoGlu: Overweight
	C1R	MyoGlu: Overweight
	MRGPRF	MyoGlu: Overweight
	OR51E1	MyoGlu: Overweight
	VOPP1	MyoGlu: Overweight
	LRRC6	MyoGlu: Overweight
	VASH1	MyoGlu: Overweight
	RBM47	MyoGlu: Overweight
	USP50	MyoGlu: Overweight
	KPNA5	MyoGlu: Overweight
	CYSLTR2	MyoGlu: Overweight
	IQSEC3	MyoGlu: Overweight
	FOXRED1	MyoGlu: Overweight
	GLIPR2	MyoGlu: Overweight
	SIGLEC15	MyoGlu: Overweight
	SNX19P2	MyoGlu: Overweight
	DIPK1A	MyoGlu: Overweight
	MYO1E	MyoGlu: Overweight
	CCNQ	MyoGlu: Overweight
	PRDM8	MyoGlu: Overweight
	FBLN2	MyoGlu: Overweight
	IST1	MyoGlu: Overweight
	ZNF610	MyoGlu: Overweight
	CANT1	MyoGlu: Overweight
	AK2	MyoGlu: Overweight
	PLIN3	MyoGlu: Overweight
	TMED9	MyoGlu: Overweight
	BCR	MyoGlu: Overweight
	PPM1N	MyoGlu: Overweight
	ERGIC1	MyoGlu: Overweight
	STRAP	MyoGlu: Overweight
	COMT	MyoGlu: Overweight
	CSRP2	MyoGlu: Overweight
	ZGPAT	MyoGlu: Overweight
	INPP5D	MyoGlu: Overweight
	GPR88	MyoGlu: Overweight
	CCNT2	MyoGlu: Overweight
	METTL3	MyoGlu: Overweight
	LST1	MyoGlu: Overweight
	SGMS1	MyoGlu: Overweight
	IPO5	MyoGlu: Overweight
	TLE4	MyoGlu: Overweight
	ERMAP	MyoGlu: Overweight
	FZD1	MyoGlu: Overweight
	PLEKHH2	MyoGlu: Overweight
	MEIOC	MyoGlu: Overweight
	SCAMP2	MyoGlu: Overweight
	A2M	MyoGlu: Overweight
	CD44	MyoGlu: Overweight
	AP1B1	MyoGlu: Overweight
	CMIP	MyoGlu: Overweight
	ROGDI	MyoGlu: Overweight
	IARS1	MyoGlu: Overweight
	CTSC	MyoGlu: Overweight
	DAG1	MyoGlu: Overweight
	RTTN	MyoGlu: Overweight
	RPS10P7	MyoGlu: Overweight
	MTHFD2	MyoGlu: Overweight
	LNPK	MyoGlu: Overweight
	RSAD1	MyoGlu: Overweight
	SLC7A6	MyoGlu: Overweight
	IRX3	MyoGlu: Overweight
	ZBTB16	MyoGlu: Overweight
	APOBEC3F	MyoGlu: Overweight
	MLIP	MyoGlu: Overweight
	PAX6	MyoGlu: Overweight
	ALG1	MyoGlu: Overweight
	PPM1K	MyoGlu: Overweight
	CYP2A6	MyoGlu: Overweight
	TMPRSS11B	MyoGlu: Overweight
	CHPF2	MyoGlu: Overweight
	NAGA	MyoGlu: Overweight
	TBC1D3I	MyoGlu: Overweight
	MMP19	MyoGlu: Overweight
	TTYH2	MyoGlu: Overweight
	RFX5	MyoGlu: Overweight
	CXorf58	MyoGlu: Overweight
	CMYA5	MyoGlu: Overweight
	C8orf89	MyoGlu: Overweight
	SOX12	MyoGlu: Overweight
	LYN	MyoGlu: Overweight
	FAAH2	MyoGlu: Overweight
	ZNF195	MyoGlu: Overweight
	KIAA1217	MyoGlu: Overweight
	RCE1	MyoGlu: Overweight
	TLCD4	MyoGlu: Overweight
	SIMC1	MyoGlu: Overweight
	ZNF302	MyoGlu: Overweight
	NFYA	MyoGlu: Overweight
	TCIM	MyoGlu: Overweight
	HOXA11	MyoGlu: Overweight
	LRRC46	MyoGlu: Overweight
	GAS2L1	MyoGlu: Overweight
	POU3F3	MyoGlu: Overweight
	GPR137B	MyoGlu: Overweight
	PRMT9	MyoGlu: Overweight
	LATS1	MyoGlu: Overweight
	SMIM36	MyoGlu: Overweight
	RPUSD4	MyoGlu: Overweight
	PAXBP1	MyoGlu: Overweight
	CHN2	MyoGlu: Overweight
	PROKR1	MyoGlu: Overweight
	DCAF10	MyoGlu: Overweight
	SLC4A4	MyoGlu: Overweight
	FAIM2	MyoGlu: Overweight
	CLN6	MyoGlu: Overweight
	SCARB2	MyoGlu: Overweight
	SAMHD1	MyoGlu: Overweight
	GBA	MyoGlu: Overweight
	SLC27A6	MyoGlu: Overweight
	LRRTM3	MyoGlu: Overweight
	USP49	MyoGlu: Overweight
	C16orf46	MyoGlu: Overweight
	POGZ	MyoGlu: Overweight
	S100A1	MyoGlu: Overweight
	FKBP1A	MyoGlu: Overweight
	HSP90AB7P	MyoGlu: Overweight
	CLSTN1	MyoGlu: Overweight
	TOPBP1	MyoGlu: Overweight
	SPPL2A	MyoGlu: Overweight
	CD40	MyoGlu: Overweight
	DESI1	MyoGlu: Overweight
	MKRN1	MyoGlu: Overweight
	SRSF11	MyoGlu: Overweight
	MTBP	MyoGlu: Overweight
	MFSD12	MyoGlu: Overweight
	CDCA2	MyoGlu: Overweight
	LHFPL2	MyoGlu: Overweight
	SMYD5	MyoGlu: Overweight
	E2F7	MyoGlu: Overweight
	CHKA	MyoGlu: Overweight
	SMIM31	MyoGlu: Overweight
	ME2	MyoGlu: Overweight
	CES1	MyoGlu: Overweight
	LIPF	MyoGlu: Overweight
	DNAJC5	MyoGlu: Overweight
	TNFRSF10D	MyoGlu: Overweight
	TGFBR2	MyoGlu: Overweight
	GDF6	MyoGlu: Overweight
	CDAN1	MyoGlu: Overweight
	CRHR2	MyoGlu: Overweight
	TAGLN	MyoGlu: Overweight
	CRNKL1	MyoGlu: Overweight
	NFKBIE	MyoGlu: Overweight
	CKS2	MyoGlu: Overweight
	MX1	MyoGlu: Overweight
	CLCN7	MyoGlu: Overweight
	PTK2B	MyoGlu: Overweight
	ADRB2	MyoGlu: Overweight
	NEK2	MyoGlu: Overweight
	TEX38	MyoGlu: Overweight
	PRR7	MyoGlu: Overweight
	RPL24P4	MyoGlu: Overweight
	MRPL39	MyoGlu: Overweight
	PAQR5	MyoGlu: Overweight
	GSTO1	MyoGlu: Overweight
	TPP1	MyoGlu: Overweight
	CERS2	MyoGlu: Overweight
	RAB7A	MyoGlu: Overweight
	CD276	MyoGlu: Overweight
	LAIR2	MyoGlu: Overweight
	ZNF264	MyoGlu: Overweight
	RGPD2	MyoGlu: Overweight
	PBX3	MyoGlu: Overweight
	IGHV3-48	MyoGlu: Overweight
	CDC20	MyoGlu: Overweight
	TMEM155	MyoGlu: Overweight
	KHK	MyoGlu: Overweight
	HLA-B	MyoGlu: Overweight
	SLC6A10P	MyoGlu: Overweight
	ALDH18A1	MyoGlu: Overweight
	CCDC80	MyoGlu: Overweight
	TPM2	MyoGlu: Overweight
	CNOT9	MyoGlu: Overweight
	ERVK3-1	MyoGlu: Overweight
	CALM3	MyoGlu: Overweight
	MTCO1P25	MyoGlu: Overweight
	KIAA2013	MyoGlu: Overweight
	TRNP1	MyoGlu: Overweight
	MTHFR	MyoGlu: Overweight
	SPATA21	MyoGlu: Overweight
	SNF8P1	MyoGlu: Overweight
	CYP2F2P	MyoGlu: Overweight
	CCL14	MyoGlu: Overweight
	CLEC1B	MyoGlu: Overweight
	RDH13	MyoGlu: Overweight
	CLCF1	MyoGlu: Overweight
	LRP10	MyoGlu: Overweight
	ACVR2A	MyoGlu: Overweight
	ARMC7	MyoGlu: Overweight
	NBPF10	MyoGlu: Overweight
	FBXL13	MyoGlu: Overweight
	PNMA3	MyoGlu: Overweight
	ADSS1	MyoGlu: Overweight
	CARD19	MyoGlu: Overweight
	BGN	MyoGlu: Overweight
	IGLV3-1	MyoGlu: Overweight
	POLR1E	MyoGlu: Overweight
	SLC38A5	MyoGlu: Overweight
	NCOR1P1	MyoGlu: Overweight
	ART4	MyoGlu: Overweight
	SLC6A9	MyoGlu: Overweight
	AGAP5	MyoGlu: Overweight
	MIER2	MyoGlu: Overweight
	TPTEP2	MyoGlu: Overweight
	METTL1	MyoGlu: Overweight
	HSD3B7	MyoGlu: Overweight
	PARP16	MyoGlu: Overweight
	CHST15	MyoGlu: Overweight
	YDJC	MyoGlu: Overweight
	VPS18	MyoGlu: Overweight
	UBE2L6	MyoGlu: Overweight
	PPP4R2	MyoGlu: Overweight
	TMEM52B	MyoGlu: Overweight
	SCARA3	MyoGlu: Overweight
	ACCS	MyoGlu: Overweight
	CHRNA1	MyoGlu: Overweight
	HOXA3	MyoGlu: Overweight
	OAZ2	MyoGlu: Overweight
	MGAM	MyoGlu: Overweight
	PSTPIP1	MyoGlu: Overweight
	HLA-DMA	MyoGlu: Overweight
	RNF216P1	MyoGlu: Overweight
	TBX1	MyoGlu: Overweight
	PPT2	MyoGlu: Overweight
	SMOC1	MyoGlu: Overweight
	MFSD1	MyoGlu: Overweight
	SLC38A6	MyoGlu: Overweight
	MAB21L1	MyoGlu: Overweight
	NDEL1	MyoGlu: Overweight
	KLLN	MyoGlu: Overweight
	GFOD1	MyoGlu: Overweight
	KIF6	MyoGlu: Overweight
	CES1P1	MyoGlu: Overweight
	DDR1	MyoGlu: Overweight
	C17orf64	MyoGlu: Overweight
	ZNF568	MyoGlu: Overweight
	RPL7AP8	MyoGlu: Overweight
	IL17RA	MyoGlu: Overweight
	SDR42E1	MyoGlu: Overweight
	GRN	MyoGlu: Overweight
	EMILIN2	MyoGlu: Overweight
	HPF1	MyoGlu: Overweight
	GOLGA6L9	MyoGlu: Overweight
	KCP	MyoGlu: Overweight
	SHB	MyoGlu: Overweight
	FN1	MyoGlu: Overweight
	PEA15	MyoGlu: Overweight
	AMPD3	MyoGlu: Overweight
	TTC27	MyoGlu: Overweight
	SNX12	MyoGlu: Overweight
	PRAG1	MyoGlu: Overweight
	KCNE1B	MyoGlu: Overweight
	FRZB	MyoGlu: Overweight
	RYR2	MyoGlu: Overweight
	PLXNC1	MyoGlu: Overweight
	AMACR	MyoGlu: Overweight
	SALL1	MyoGlu: Overweight
	KCNK2	MyoGlu: Overweight
	ZNF436	MyoGlu: Overweight
	NPTX2	MyoGlu: Overweight
	GEN1	MyoGlu: Overweight
	MFGE8	MyoGlu: Overweight
	MVP	MyoGlu: Overweight
	NFASC	MyoGlu: Overweight
	C11orf53	MyoGlu: Overweight
	TMC6	MyoGlu: Overweight
	DEFB124	MyoGlu: Overweight
	USP35	MyoGlu: Overweight
	CD79B	MyoGlu: Overweight
	FGF7P6	MyoGlu: Overweight
	GATAD2A	MyoGlu: Overweight
	RBM25	MyoGlu: Overweight
	LRRC37A4P	MyoGlu: Overweight
	TBC1D29P	MyoGlu: Overweight
	USP18	MyoGlu: Overweight
	GOLGA6L3	MyoGlu: Overweight
	SLC25A12	MyoGlu: Overweight
	NAT9	MyoGlu: Overweight

## Sheet: Supplemental Table 1J
	Table S1J. Gene ontology from differentially expressed transcripts in white adipose tissue obtained from long-term exercise training intervention.
	GO:ID	GO:TERM	Group
	GO:0006850	mito. pyruvate transport	exercise HMDP
	GO:0006085	acetyl-CoA b.p.	exercise HMDP
	GO:0006083	acetate m.p.	exercise HMDP
	GO:1901475	pyruvate transmembrane transport	exercise HMDP
	GO:0006848	pyruvate transport	exercise HMDP
	GO:0061732	mito. acetyl-CoA b.p. from pyruvate	exercise HMDP
	GO:0006086	acetyl-CoA b.p. from pyruvate	exercise HMDP
	GO:0035384	thioester b.p.	exercise HMDP
	GO:0071616	acyl-CoA b.p.	exercise HMDP
	GO:0009259	ribonucleotide m.p.	exercise HMDP
	GO:0009150	purine ribonucleotide m.p.	exercise HMDP
	GO:1901617	organic hydroxy compound b.p.	exercise HMDP
	GO:0032787	monocarboxylic acid m.p.	exercise HMDP
	GO:0005996	monosaccharide m.p.	exercise HMDP
	GO:0006732	coenzyme m.p.	exercise HMDP
	GO:0051188	cofactor b.p.	exercise HMDP
	GO:0009743	response to carbohydrate	exercise HMDP
	GO:0016999	antibiotic m.p.	exercise HMDP
	GO:1901293	nucleoside phosphate b.p.	exercise HMDP
	GO:0009165	nucleotide b.p.	exercise HMDP
	GO:0016125	sterol m.p.	exercise HMDP
	GO:0034284	response to monosaccharide	exercise HMDP
	GO:1902652	secondary alcohol m.p.	exercise HMDP
	GO:0009746	response to hexose	exercise HMDP
	GO:0046165	alcohol b.p.	exercise HMDP
	GO:0072330	monocarboxylic acid b.p.	exercise HMDP
	GO:0008203	cholesterol m.p.	exercise HMDP
	GO:0009060	aerobic respiration	exercise HMDP
	GO:0046390	ribose phosphate b.p.	exercise HMDP
	GO:0072522	purine-containing compound b.p.	exercise HMDP
	GO:0006164	purine nucleotide b.p.	exercise HMDP
	GO:0009260	ribonucleotide b.p.	exercise HMDP
	GO:1901360	organic cyclic compound m.p.	exercise HMDP
	GO:0044249	cellular b.p.	exercise HMDP
	GO:0009152	purine ribonucleotide b.p.	exercise HMDP
	GO:0006694	steroid b.p.	exercise HMDP
	GO:0009108	coenzyme b.p.	exercise HMDP
	GO:0006633	fatty acid b.p.	exercise HMDP
	GO:0033865	nucleoside bisphosphate m.p.	exercise HMDP
	GO:0033875	ribonucleoside bisphosphate m.p.	exercise HMDP
	GO:0034032	purine nucleoside bisphosphate m.p.	exercise HMDP
	GO:0006090	pyruvate m.p.	exercise HMDP
	GO:0006099	tricarboxylic acid cycle	exercise HMDP
	GO:0044272	sulfur compound b.p.	exercise HMDP
	GO:0006793	phosphorus m.p.	exercise HMDP
	GO:0006796	phosphate-containing compound m.p.	exercise HMDP
	GO:0009058	b.p.	exercise HMDP
	GO:1901576	organic substance b.p.	exercise HMDP
	GO:0035383	thioester m.p.	exercise HMDP
	GO:0006637	acyl-CoA m.p.	exercise HMDP
	GO:0019438	aromatic compound b.p.	exercise HMDP
	GO:1901135	carbohydrate derivative m.p.	exercise HMDP
	GO:0018130	heterocycle b.p.	exercise HMDP
	GO:0044255	cellular lipid m.p.	exercise HMDP
	GO:0034654	nucleobase-containing compound b.p.	exercise HMDP
	GO:0006629	lipid m.p.	exercise HMDP
	GO:0016126	sterol b.p.	exercise HMDP
	GO:1902653	secondary alcohol b.p.	exercise HMDP
	GO:0006695	cholesterol b.p.	exercise HMDP
	GO:0019637	organophosphate m.p.	exercise HMDP
	GO:1901137	carbohydrate derivative b.p.	exercise HMDP
	GO:1901615	organic hydroxy compound m.p.	exercise HMDP
	GO:0031667	response to nutrient levels	exercise HMDP
	GO:0005975	carbohydrate m.p.	exercise HMDP
	GO:1901362	organic cyclic compound b.p.	exercise HMDP
	GO:0006082	organic acid m.p.	exercise HMDP
	GO:0055086	nucleobase-containing small molecule m.p.	exercise HMDP
	GO:0033866	nucleoside bisphosphate b.p.	exercise HMDP
	GO:0034030	ribonucleoside bisphosphate b.p.	exercise HMDP
	GO:0034033	purine nucleoside bisphosphate b.p.	exercise HMDP
	GO:0051186	cofactor m.p.	exercise HMDP
	GO:0090407	organophosphate b.p.	exercise HMDP
	GO:0006753	nucleoside phosphate m.p.	exercise HMDP
	GO:0055114	oxidation-reduction p.	exercise HMDP
	GO:0009117	nucleotide m.p.	exercise HMDP
	GO:0006066	alcohol m.p.	exercise HMDP
	GO:0072521	purine-containing compound m.p.	exercise HMDP
	GO:0044283	small molecule b.p.	exercise HMDP
	GO:0006631	fatty acid m.p.	exercise HMDP
	GO:0008202	steroid m.p.	exercise HMDP
	GO:0006790	sulfur compound m.p.	exercise HMDP
	GO:0006084	acetyl-CoA m.p.	exercise HMDP
	GO:0016053	organic acid b.p.	exercise HMDP
	GO:0046394	carboxylic acid b.p.	exercise HMDP
	GO:0019693	ribose phosphate m.p.	exercise HMDP
	GO:0006163	purine nucleotide m.p.	exercise HMDP
	GO:0008610	lipid b.p.	exercise HMDP
	GO:0044237	cellular m.p.	exercise HMDP & MyoGlu: Normal
	GO:0071704	organic substance m.p.	exercise HMDP & MyoGlu: Normal
	GO:0044238	primary m.p.	exercise HMDP & MyoGlu: Normal
	GO:0008152	m.p.	exercise HMDP & MyoGlu: Normal
	GO:0043436	oxoacid m.p.	exercise HMDP & MyoGlu: Normal
	GO:0019752	carboxylic acid m.p.	exercise HMDP & MyoGlu: Normal
	GO:0044281	small molecule m.p.	exercise HMDP & MyoGlu: Normal & MyoGlu: Overweight
	GO:0061418	reg. transcription from RNA pol II promoter in response to hypoxia	MyoGlu: Normal
	GO:0006521	reg. cellular amino acid m.p.	MyoGlu: Normal
	GO:0062013	positive reg. small molecule m.p.	MyoGlu: Normal
	GO:0010565	reg. cellular ketone m.p.	MyoGlu: Normal
	GO:0070555	response to interleukin-1	MyoGlu: Normal
	GO:0036294	cellular response to decreased oxygen levels	MyoGlu: Normal
	GO:0062012	reg. small molecule m.p.	MyoGlu: Normal
	GO:0043687	post-translational protein modification	MyoGlu: Normal
	GO:0019216	reg. lipid m.p.	MyoGlu: Normal
	GO:0019221	cytokine-mediated signaling pathway	MyoGlu: Normal
	GO:0071345	cellular response to cytokine stimulus	MyoGlu: Normal
	GO:0046903	secretion	MyoGlu: Normal
	GO:0032940	secretion by cell	MyoGlu: Normal
	GO:0034097	response to cytokine	MyoGlu: Normal
	GO:0140352	export from cell	MyoGlu: Normal
	GO:0060341	reg. cellular localization	MyoGlu: Normal
	GO:0048878	chemical homeostasis	MyoGlu: Normal
	GO:0042592	homeostatic p.	MyoGlu: Normal
	GO:0044093	positive reg. m.f.	MyoGlu: Normal
	GO:0050790	reg. catalytic activity	MyoGlu: Normal
	GO:0009056	catabolic p.	MyoGlu: Normal
	GO:0006464	cellular protein modification p.	MyoGlu: Normal
	GO:0036211	protein modification p.	MyoGlu: Normal
	GO:0065009	reg. m.f.	MyoGlu: Normal
	GO:0051641	cellular localization	MyoGlu: Normal
	GO:0009892	negative reg. m.p.	MyoGlu: Normal
	GO:0043412	macromolecule modification	MyoGlu: Normal
	GO:0006950	response to stress	MyoGlu: Normal
	GO:0009889	reg. biosyn. p.	MyoGlu: Normal
	GO:0044267	cellular protein m.p.	MyoGlu: Normal
	GO:0031326	reg. cellular biosyn. p.	MyoGlu: Normal
	GO:0019538	protein m.p.	MyoGlu: Normal
	GO:1901564	organonitrogen compound m.p.	MyoGlu: Normal
	GO:2000112	reg. cellular macromolecule biosyn. p.	MyoGlu: Normal
	GO:0010556	reg. macromolecule biosyn. p.	MyoGlu: Normal
	GO:0006807	nitrogen compound m.p.	MyoGlu: Normal
	GO:0007600	sensory perception	MyoGlu: Normal
	GO:0009968	negative reg. signal transduction	MyoGlu: Normal & MyoGlu: Overweight
	GO:0010648	negative reg. cell communication	MyoGlu: Normal & MyoGlu: Overweight
	GO:0023057	negative reg. signaling	MyoGlu: Normal & MyoGlu: Overweight
	GO:0071310	cellular response to organic substance	MyoGlu: Normal & MyoGlu: Overweight
	GO:0048585	negative reg. response to stimulus	MyoGlu: Normal & MyoGlu: Overweight
	GO:0045595	reg. cell differentiation	MyoGlu: Normal & MyoGlu: Overweight
	GO:0016192	vesicle-mediated transport	MyoGlu: Normal & MyoGlu: Overweight
	GO:2000026	reg. multicellular organismal development	MyoGlu: Normal & MyoGlu: Overweight
	GO:0010033	response to organic substance	MyoGlu: Normal & MyoGlu: Overweight
	GO:0050793	reg. developmental p.	MyoGlu: Normal & MyoGlu: Overweight
	GO:0019220	reg. phosphate m.p.	MyoGlu: Normal & MyoGlu: Overweight
	GO:0051174	reg. phosphorus m.p.	MyoGlu: Normal & MyoGlu: Overweight
	GO:0051246	reg. protein m.p.	MyoGlu: Normal & MyoGlu: Overweight
	GO:0070887	cellular response to chemical stimulus	MyoGlu: Normal & MyoGlu: Overweight
	GO:0032268	reg. cellular protein m.p.	MyoGlu: Normal & MyoGlu: Overweight
	GO:0007166	cell surface receptor signaling pathway	MyoGlu: Normal & MyoGlu: Overweight
	GO:0051239	reg. multicellular organismal p.	MyoGlu: Normal & MyoGlu: Overweight
	GO:0080090	reg. primary m.p.	MyoGlu: Normal & MyoGlu: Overweight
	GO:0065008	reg. b. quality	MyoGlu: Normal & MyoGlu: Overweight
	GO:0031323	reg. cellular m.p.	MyoGlu: Normal & MyoGlu: Overweight
	GO:0048523	negative reg. cellular p.	MyoGlu: Normal & MyoGlu: Overweight
	GO:0051171	reg. nitrogen compound m.p.	MyoGlu: Normal & MyoGlu: Overweight
	GO:0048519	negative reg. b.p.	MyoGlu: Normal & MyoGlu: Overweight
	GO:0006810	transport	MyoGlu: Normal & MyoGlu: Overweight
	GO:0060255	reg. macromolecule m.p.	MyoGlu: Normal & MyoGlu: Overweight
	GO:0019222	reg. m.p.	MyoGlu: Normal & MyoGlu: Overweight
	GO:0051234	establishmentlocalization	MyoGlu: Normal & MyoGlu: Overweight
	GO:0048522	positive reg. cellular p.	MyoGlu: Normal & MyoGlu: Overweight
	GO:0048518	positive reg. b.p.	MyoGlu: Normal & MyoGlu: Overweight
	GO:0051179	localization	MyoGlu: Normal & MyoGlu: Overweight
	GO:0050794	reg. cellular p.	MyoGlu: Normal & MyoGlu: Overweight
	GO:0065007	b. reg.	MyoGlu: Normal & MyoGlu: Overweight
	GO:0050789	reg. b.p.	MyoGlu: Normal & MyoGlu: Overweight
	GO:0009987	cellular p.	MyoGlu: Normal & MyoGlu: Overweight
	GO:0008150	b. p.	MyoGlu: Normal & MyoGlu: Overweight
	UNCLASSIFIED	Unclassified	MyoGlu: Normal & MyoGlu: Overweight
	GO:0051606	detectionstimulus	MyoGlu: Normal & MyoGlu: Overweight
	GO:0009593	detectionchemical stimulus	MyoGlu: Normal & MyoGlu: Overweight
	GO:0050907	detectionchemical stimulus involved in sensory perception	MyoGlu: Normal & MyoGlu: Overweight
	GO:0007606	sensory perceptionchemical stimulus	MyoGlu: Normal & MyoGlu: Overweight
	GO:0050906	detectionstimulus involved in sensory perception	MyoGlu: Normal & MyoGlu: Overweight
	GO:0050911	detectionchemical stimulus involved in sensory perceptionsmell	MyoGlu: Normal & MyoGlu: Overweight
	GO:0007608	sensory perceptionsmell	MyoGlu: Normal & MyoGlu: Overweight
	GO:0007042	lysosomal lumen acidification	MyoGlu: Overweight
	GO:0014812	muscle cell migration	MyoGlu: Overweight
	GO:0007035	vacuolar acidification	MyoGlu: Overweight
	GO:0045124	reg. bone resorption	MyoGlu: Overweight
	GO:0046850	reg. bone remodeling	MyoGlu: Overweight
	GO:0045851	pH reduction	MyoGlu: Overweight
	GO:0030641	reg. cellular pH	MyoGlu: Overweight
	GO:0034103	reg. tissue remodeling	MyoGlu: Overweight
	GO:0007040	lysosome organization	MyoGlu: Overweight
	GO:0080171	lytic vacuole organization	MyoGlu: Overweight
	GO:0006885	reg. pH	MyoGlu: Overweight
	GO:0030004	cellular monovalent inorganic cation homeostasis	MyoGlu: Overweight
	GO:0051453	reg. intracellular pH	MyoGlu: Overweight
	GO:0055067	monovalent inorganic cation homeostasis	MyoGlu: Overweight
	GO:0070372	reg. ERK1 and ERK2 cascade	MyoGlu: Overweight
	GO:0045785	pos. reg. cell adhesion	MyoGlu: Overweight
	GO:0051051	neg. reg. transport	MyoGlu: Overweight
	GO:0048514	blood vessel morphogenesis	MyoGlu: Overweight
	GO:0001501	skeletal system development	MyoGlu: Overweight
	GO:0060627	reg. vesicle-mediated transport	MyoGlu: Overweight
	GO:0035239	tube morphogenesis	MyoGlu: Overweight
	GO:0002274	myeloid leukocyte activation	MyoGlu: Overweight
	GO:0030155	reg. cell adhesion	MyoGlu: Overweight
	GO:0001775	cell activation	MyoGlu: Overweight
	GO:0007155	cell adhesion	MyoGlu: Overweight
	GO:0007167	enzyme linked receptor protein signaling pathway	MyoGlu: Overweight
	GO:0022610	biological adhesion	MyoGlu: Overweight
	GO:0002252	immune effector p.	MyoGlu: Overweight
	GO:0035295	tube development	MyoGlu: Overweight
	GO:0048646	anatomical structure formation involved in morphogenesis	MyoGlu: Overweight
	GO:0051241	neg. reg. multicellular organismal p.	MyoGlu: Overweight
	GO:0045321	leukocyte activation	MyoGlu: Overweight
	GO:0060548	neg. reg. cell death	MyoGlu: Overweight
	GO:0001934	pos. reg. protein phosphorylation	MyoGlu: Overweight
	GO:0042327	pos. reg. phosphorylation	MyoGlu: Overweight
	GO:0042127	reg. cell population proliferation	MyoGlu: Overweight
	GO:0010562	pos. reg. phosphorus m.p.	MyoGlu: Overweight
	GO:0045937	pos. reg. phosphate m.p.	MyoGlu: Overweight
	GO:0001932	reg. protein phosphorylation	MyoGlu: Overweight
	GO:0009653	anatomical structure morphogenesis	MyoGlu: Overweight
	GO:0031401	pos. reg. protein modification p.	MyoGlu: Overweight
	GO:0051094	pos. reg. developmental p.	MyoGlu: Overweight
	GO:0042325	reg. phosphorylation	MyoGlu: Overweight
	GO:0031399	reg. protein modification p.	MyoGlu: Overweight
	GO:0051240	pos. reg. multicellular organismal p.	MyoGlu: Overweight
	GO:0051049	reg. transport	MyoGlu: Overweight
	GO:0002682	reg. immune system p.	MyoGlu: Overweight
	GO:0010941	reg. cell death	MyoGlu: Overweight
	GO:0032270	pos. reg. cellular protein m.p.	MyoGlu: Overweight
	GO:0048699	generationneurons	MyoGlu: Overweight
	GO:0051247	pos. reg. protein m.p.	MyoGlu: Overweight
	GO:0032879	reg. localization	MyoGlu: Overweight
	GO:0010646	reg. cell communication	MyoGlu: Overweight
	GO:0023051	reg. signaling	MyoGlu: Overweight
	GO:0009966	reg. signal transduction	MyoGlu: Overweight
	GO:0002376	immune system p.	MyoGlu: Overweight
	GO:0048583	reg. response to stimulus	MyoGlu: Overweight
	GO:0051173	pos. reg. nitrogen compound m.p.	MyoGlu: Overweight
	GO:0009893	pos. reg. m.p.	MyoGlu: Overweight
	GO:0048731	system development	MyoGlu: Overweight
	GO:0010604	pos. reg. macromolecule m.p.	MyoGlu: Overweight
	GO:0007275	multicellular organism development	MyoGlu: Overweight
	GO:0048856	anatomical structure development	MyoGlu: Overweight
	GO:0032502	developmental p.	MyoGlu: Overweight

[truncated: 4 more sheets: Supplemental Table 1K, Supplemental Table 1L, Supplemental Table 1M, Sheet6]
